# Supplementary material for: The colonic mucosal virome in inflammatory bowel disease reveals Crassvirales depletion and disease-specific virome features
Source: Gut Microbes. 2025 Aug 3;17(1):2539450. doi: 10.1080/19490976.2025.2539450 (PMC12323425; doi:10.1080/19490976.2025.2539450)
Supplement: supplementary_table_03.xlsx [file KGMI_A_2539450_SM2735.xlsx]

## Sheet: STable 3
Supplemental Table 3a: PERMANOVA results using virome (viral clusters) Bray-Curtis dissimilarities with adonis2 (participant as strata)
Variable (levels)	Df	SumOfSqs	R2	F	Pr(>F)	Sign. Code
Diagnosis (non-IBD, CD, UC)	2	1.991	0.04934	2.2063	0.597
Sample Location (DC/PC)	1	0.183	0.00452	0.4046	0.19
Sample inflammation status (inflamed/non-inflamed)	1	0.446	0.01106	0.9888	0.741
Sex (M/F)	1	0.732	0.01814	1.6222	0.748
Residuals	82	37.004	0.91694
Total	87	40.356	1
Supplemental Table 3b: PERMANOVA results using bacteriome (ASV) Bray-Curtis dissimilarities with adonis2 (participant as strata)
Variable (levels)	Df	SumOfSqs	R2	F	Pr(>F)	Sign. Code
Diagnosis (non-IBD, CD, UC)	2	0.9686	0.04417	1.7751	0.003	**
Sample Location (DC/PC)	1	0.1319	0.00602	0.4836	0.009	**
Sample inflammation status (inflamed/non-inflamed)	1	0.2558	0.01166	0.9375	0.024	*
Sex (M/F)	1	1.2022	0.05482	4.4066	0.141
Residuals	71	19.3701	0.88333
Total	76	21.9286	1
