# Supplementary material for: The colonic mucosal virome in inflammatory bowel disease reveals Crassvirales depletion and disease-specific virome features
Source: Gut Microbes. 2025 Aug 3;17(1):2539450. doi: 10.1080/19490976.2025.2539450 (PMC12323425; doi:10.1080/19490976.2025.2539450)
Supplement: supplementary_table_01.xlsx [file KGMI_A_2539450_SM2734.xlsx]

## Sheet: STable 1
Supplemental Table 1: Significantly differentially abundant ASVs between participant groups after controlling for sex and sampling location
Comparison	ASV ID	Log2(Fold Change)	Raw p value	Adjusted p value	Kingdom	Phylum	Class	Order	Family	Genus	Species	ASV sequence
CD vs non-IBD	ASV0001	2.26064	0.00243839	0.0150875	Bacteria	Bacteroidetes	Bacteroidia	Bacteroidales	Bacteroidaceae	Bacteroides	NA	GGGCCCGCACAAGCGGAGGAACATGTGGTTTAATTCGATGATACGCGAGGAACCTTACCCGGGCTTAAATTGCAGATGAATTACGGTGAAAGCCGTAAGCCGCAAGGCATCTGTGAAGGTGCTG
CD vs non-IBD	ASV0004	-2.14687	0.000158813	0.00209633	Bacteria	Firmicutes	Clostridia	Clostridiales	Lachnospiraceae	NA	NA	GGACCCGCACAAGCGGTGGAGCATGTGGTTTAATTCGAAGCAACGCGAAGAACCTTACCTGCTCTTGACATCTCCCTGACCGGCAAGTAATGTTGCCTTTCCTTCGGGACAGGGATGACAGGTGGTG
CD vs non-IBD	ASV0013	-1.61772	0.010338	0.0440197	Bacteria	Firmicutes	Clostridia	Clostridiales	Lachnospiraceae	Lachnoclostridium	NA	GGACCCGCACAAGCGGTGGAGCATGTGGTTTAATTCGAAGCAACGCGAAGAACCTTACCAAGTCTTGACATCGTGATGACCGGAACTTAACCGTTCCTTCCCTTCGGGGCATCATAGACAGGTGGTG
CD vs non-IBD	ASV0021	4.59734	1.37482e-05	0.000320253	Bacteria	Proteobacteria	Gammaproteobacteria	Betaproteobacteriales	Burkholderiaceae	Sutterella	NA	GGACCCGCACAAGCGGTGGATGATGTGGATTAATTCGATGCAACGCGAAAAACCTTACCTAGCCTTGACATGCCAGGAATCCTGAAGAGATTCGGGAGTGCCCGCAAGGGAATCTGGACACAGGTGCTG
CD vs non-IBD	ASV0030	-2.1533	0.0126934	0.0483325	Bacteria	Firmicutes	Clostridia	Clostridiales	Lachnospiraceae	Agathobacter	NA	GGACCCGCACAAGCGGTGGAGCATGTGGTTTAATTCGAAGCAACGCGAAGAACCTTACCAAGTCTTGACATCCTTCTGACCGGTACTTAACCGTACCTTCTCTTCGGAGCAGGAGTGACAGGTGGTG
CD vs non-IBD	ASV0050	-3.74368	0.000904182	0.00663066	Bacteria	Proteobacteria	Gammaproteobacteria	Betaproteobacteriales	Burkholderiaceae	Sutterella	wadsworthensis	GGACCCGCACAAGCGGTGGATGATGTGGATTAATTCGATGCAACGCGAAAAACCTTACCTAGCCTTGACATGCCAGGAAGGCCTGAGAGATCAGGCCGTGCCCGCAAGGGAATCTGGACACAGGTGCTG
CD vs non-IBD	ASV0052	-1.9242	0.00271555	0.016544	Bacteria	Firmicutes	Clostridia	Clostridiales	Ruminococcaceae	Subdoligranulum	variabile	GGGCCCGCACAAGCAGTGGAGTATGTGGTTTAATTCGAAGCAACGCGAAGAACCTTACCAGGTCTTGACATCCGATGCATAGTGCAGAGATGCATGAAGTCCTTCGGGACATCGAGACAGGTGGTG
CD vs non-IBD	ASV0057	-2.23362	0.000187291	0.00231773	Bacteria	Firmicutes	Clostridia	Clostridiales	Lachnospiraceae	Anaerostipes	hadrus	GGACCCGCACAAGCGGTGGAGCATGTGGTTTAATTCGAAGCAACGCGAAGAACCTTACCTGGTCTTGACATCCTTCTGACCGGTCCTTAACCGGACCTTTCCTTCGGGACAGGAGTGACAGGTGGTG
CD vs non-IBD	ASV0058	-4.05215	0.000612905	0.00494171	Bacteria	Bacteroidetes	Bacteroidia	Bacteroidales	Tannerellaceae	Parabacteroides	merdae	GGGCCCGCACAAGCGGAGGAACATGTGGTTTAATTCGATGATACGCGAGGAACCTTACCCGGGTTTGAACGTAGTCTGACCGGAGTGGAAACACTCCTTCTAGCAATAGCAGATTACGAGGTGCTG
CD vs non-IBD	ASV0068	-2.44648	0.000380486	0.00376681	Bacteria	Firmicutes	Clostridia	Clostridiales	Lachnospiraceae	Coprococcus_3	NA	GGACCCGCACAAGCGGTGGAGCATGTGGTTTAATTCGAAGCAACGCGAAGAACCTTACCTGCTCTTGACATCCCGGTGACCGGCATGTAATGATGCCTTTTCTTCGGAACACCGGTGACAGGTGGTG
CD vs non-IBD	ASV0079	-1.28914	0.013472	0.0499715	Bacteria	Firmicutes	Clostridia	Clostridiales	Lachnospiraceae	Blautia	massiliensis	GGACCCGCACAAGCGGTGGAGCATGTGGTTTAATTCGAAGCAACGCGAAGAACCTTACCAAGTCTTGACATCCCTCTGACCGACTCTTAACCGAGTCTTTCCTTCGGGACAGAGGAGACAGGTGGTG
CD vs non-IBD	ASV0082	-3.52338	9.82403e-06	0.000259354	Bacteria	Firmicutes	Clostridia	Clostridiales	Lachnospiraceae	Coprococcus_3	comes	GGACCCGCACAAGCGGTGGAGCATGTGGTTTAATTCGAAGCAACGCGAAGAACCTTACCTGCTCTTGACATCCCGGTGACCGGCGTGTAATGACGCCTTTTCTTCGGAACACCGGTGACAGGTGGTG
CD vs non-IBD	ASV0086	4.48212	0.00227503	0.0143002	Bacteria	Bacteroidetes	Bacteroidia	Bacteroidales	Tannerellaceae	Parabacteroides	distasonis	GGGCCCGCACAAGCGGAGGAACATGTGGTTTAATTCGATGATACGCGAGGAACCTTACCCGGGTTTGAACGCATTTCGACCGCTCTGGAAACAGAGCCTCTAGCAATAGCGATTTGCGAGGTGCTG
CD vs non-IBD	ASV0088	-1.82218	0.00371207	0.020682	Bacteria	Firmicutes	Clostridia	Clostridiales	Lachnospiraceae	Anaerostipes	hadrus	GGACCCGCACAAGCGGTGGAGCATGTGGTTTAATTCGAAGCAACGCGAAGAACCTTACCTGGTCTTGACATCCTTCTGACCGGTCCTTAACCGGACCTTTCCTTCGGGACAGGAGAGACAGGTGGTG
CD vs non-IBD	ASV0090	-2.50418	0.00157297	0.0105576	Bacteria	Firmicutes	Clostridia	Clostridiales	Christensenellaceae	Christensenellaceae_R-7_group	NA	GGGCCCGCACAAGCAGCGGAGCATGTGGTTTAATTCGAAGCAACGCGAAGAACCTTACCAGGTCTTGACATCCGTGTAAAGCCGCAGAGATGCGGTGTGAGCTTGCTCAATACGAGACAGGTGGTG
CD vs non-IBD	ASV0095	-2.1617	4.24594e-05	0.000840696	Bacteria	Firmicutes	Clostridia	Clostridiales	Lachnospiraceae	Blautia	NA	GGACCCGCACAAGCGGTGGAGCATGTGGTTTAATTCGAAGCAACGCGAAGAACCTTACCAAATCTTGACATCCCTCTGACCGGTCTTTAATCGGACCTTCTCTTCGGAGCAGAGGTGACAGGTGGTG
CD vs non-IBD	ASV0097	-4.69799	1.21705e-13	4.81954e-11	Bacteria	Firmicutes	Clostridia	Clostridiales	Lachnospiraceae	NA	NA	GGACCCGCACAAGCGGTGGAGCATGTGGTTTAATTCGAAGCAACGCGAAGAACCTTACCAGGTCTTGACATCCTTCTGACCGCACCTTAATCGGTGCTTTCCTTCGGGACAGAAGAGACAGGTGGTG
CD vs non-IBD	ASV0098	-1.61013	0.00430382	0.022685	Bacteria	Firmicutes	Erysipelotrichia	Erysipelotrichales	Erysipelotrichaceae	Erysipelotrichaceae_UCG-003	NA	GGGCCCGCACAAGCGGTGGAGCATGTGGTTTAATTCGAAGCAACGCGAAGAACCTTACCAGGTCTTGACATCGATCTAAAGGCTCCAGAGATGGAGAGATAGCTATAGAGAAGACAGGTGGTG
CD vs non-IBD	ASV0106	1.75716	0.00397508	0.0215635	Bacteria	Firmicutes	Clostridia	Clostridiales	Lachnospiraceae	Lachnospiraceae_UCG-004	NA	GGACCCGCACAAGCGGTGGAGCATGTGGTTTAATTCGAAGCAACGCGAAGAACCTTACCAAATCTTGACATCCCTCTGAAAAGCCTTTAATCGGGCTCCTCCTTCGGGACAGAGGTGACAGGTGGTG
CD vs non-IBD	ASV0107	-4.68126	0.000131516	0.00181586	Bacteria	Firmicutes	Negativicutes	Selenomonadales	Acidaminococcaceae	Phascolarctobacterium	faecium	GGGCCCGCACAAGCGGTGGAGTATGTGGTTTAATTCGACGCAACGCGAAGAACCTTACCAAGGCTTGACATTGATTGAACGCTCTAGAGATAGAGATTTCCCTTCGGGGACAAGAAAACAGGTGGTG
CD vs non-IBD	ASV0113	-4.26693	1.16683e-07	1.15516e-05	Bacteria	Firmicutes	Clostridia	Clostridiales	Lachnospiraceae	Roseburia	inulinivorans	GGACCCGCACAAGCGGTGGAGCATGTGGTTTAATTCGAAGCAACGCGAAGAACCTTACCAAGTCTTGACATCCCGGTGACCGGACAGTAATGTGTCCTTTTCTTCGGAACACCGGTGACAGGTGGTG
CD vs non-IBD	ASV0115	1.7361	0.00868732	0.0381601	Bacteria	Firmicutes	Clostridia	Clostridiales	Ruminococcaceae	Ruminococcaceae_UCG-003	NA	GGGCCCGCACAAGCGGTGGATTATGTGGTTTAATTCGAAGCAACGCGAAGAACCTTACCAGGTCTTGACATCCTGCTAACGAAGTAGAGATACATTAGGTGCCCTTCGGGGAAAGCAGAGACAGGTGGTG
CD vs non-IBD	ASV0117	2.34488	0.0106483	0.0443868	Bacteria	Firmicutes	Clostridia	Clostridiales	Lachnospiraceae	NA	NA	GGACCCGCACAAGCGGTGGAGCATGTGGTTTAATTCGAAGCAACGCGAAGAACCTTACCAAGTCTTGACATCCCCCTGACGAGCATGTAACGATGCTTTTCCTTCGGGACAGGGGAGACAGGTGGTG
CD vs non-IBD	ASV0118	-2.81739	7.72328e-06	0.000218459	Bacteria	Firmicutes	Clostridia	Clostridiales	Lachnospiraceae	NA	NA	GGACCCGCACAAGCGGTGGAGCATGTGGTTTAATTCGAAGCAACGCGAAGAACCTTACCAAGTCTTGACATCCTTCTGACCGGAACTTAACCGTTCCTTCCCTTCGGGGCAGAAGTGACAGGTGGTG
CD vs non-IBD	ASV0120	-2.45493	0.0116333	0.0470079	Bacteria	Firmicutes	Clostridia	Clostridiales	Lachnospiraceae	Lachnoclostridium	NA	GGACCCGCACAAGCGGTGGAGCATGTGGTTTAATTCGAAGCAACGCGAAGAACCTTACCAAGTCTTGACATCGTAGCGACCGGAACTTAACCGTTCCTTTCCTTCGGGACGCTATAGACAGGTGGTG
CD vs non-IBD	ASV0121	-2.26977	0.000328157	0.00362017	Bacteria	Firmicutes	Clostridia	Clostridiales	Ruminococcaceae	Subdoligranulum	NA	GGGCCCGCACAAGCAGTGGAGTATGTGGTTTAATTCGAAGCAACGCGAAGAACCTTACCAGGTCTTGACATCCGATGCATAGCACAGAGATGTGTGAAATCCTTCGGGACATCGAGACAGGTGGTG
CD vs non-IBD	ASV0124	-3.39493	6.20909e-06	0.000189139	Bacteria	Firmicutes	Clostridia	Clostridiales	Lachnospiraceae	Lachnospiraceae_NK4A136_group	NA	GGACCCGCACAAGCGGTGGAGCATGTGGTTTAATTCGAAGCAACGCGAAGAACCTTACCTGGTCTTGACATCCCTATGAATAACGGGCAATGCCGTTAGTACTTCGGTACATAGGAGACAGGTGGTG
CD vs non-IBD	ASV0125	-2.33493	0.000807106	0.00614642	Bacteria	Firmicutes	Clostridia	Clostridiales	Lachnospiraceae	NA	NA	GGACCCGCACAAGCGGTGGAGCATGTGGTTTAATTCGAAGCAACGCGAAGAACCTTACCAAGTCTTGACATCCCTTTGAAAAGCCCGTAACGGGGCTCCCTCTTCGGAGCAAAGGTGACAGGTGGTG
CD vs non-IBD	ASV0127	-2.69985	0.000548576	0.00471388	Bacteria	Firmicutes	Clostridia	Clostridiales	Ruminococcaceae	Subdoligranulum	NA	GGGCCCGCACAAGCAGTGGAGTATGTGGTTTAATTCGAAGCAACGCGAAGAACCTTACCAGGTCTTGACATCCGATGCATAGCTTAGAGATAAGTGAAGTCCTTCGGGACATCGAGACAGGTGGTG
CD vs non-IBD	ASV0128	1.98967	0.00346782	0.020195	Bacteria	Firmicutes	Bacilli	Lactobacillales	Streptococcaceae	Streptococcus	NA	GGGCCCGCACAAGCGGTGGAGCATGTGGTTTAATTCGAAGCAACGCGAAGAACCTTACCAGGTCTTGACATCCCGATGCTATTTCTAGAGATAGAAAGTTACTTCGGTACATCGGTGACAGGTGGTG
CD vs non-IBD	ASV0134	-2.75459	4.63599e-06	0.000152988	Bacteria	Firmicutes	Clostridia	Clostridiales	Lachnospiraceae	Blautia	obeum	GGACCCGCACAAGCGGTGGAGCATGTGGTTTAATTCGAAGCAACGCGAAGAACCTTACCAAGTCTTGACATCCCTCTGACCGTTCCTTAACCGGAACTTTCCTTCGGGACAGGGGAGACAGGTGGTG
CD vs non-IBD	ASV0138	-3.26929	0.000352002	0.00365236	Bacteria	Firmicutes	Clostridia	Clostridiales	Lachnospiraceae	Lachnospira	NA	GGACCCGCACAAGCGGTGGAGCATGTGGTTTAATTCGAAGCAACGCGAAGAACCTTACCAAGTCTTGACATCCTTCTGACCGGACAGTAATGTGTCCTTTCCTTCGGGACAGAAGTGACAGGTGGTG
CD vs non-IBD	ASV0139	4.36231	0.000359702	0.00365236	Bacteria	Bacteroidetes	Bacteroidia	Bacteroidales	Bacteroidaceae	Bacteroides	NA	GGGTCCGCACAAGCGGAGGAACATGTGGTTTAATTCGATGATACGCGAGGAACCTTACCCGGGCTTAAATTGCAGATGAATTACGGTGAAAGCCGTAAGCCGCAAGGCATCTGTGAAGGTGCTG
CD vs non-IBD	ASV0145	-5.91769	2.02971e-06	9.28814e-05	Bacteria	Firmicutes	Clostridia	Clostridiales	Lachnospiraceae	Agathobacter	NA	GGACCCGCACAAGCGGTGGAGCATGTGGTTTAATTCGAAGCAACGCGAAGAACCTTACCAAGTCTTGACATCCTTCTGACCGGTACTTAACCGTACTTTCTCTTCGGAGCAGGAGTGACAGGTGGTG
CD vs non-IBD	ASV0149	11.8676	0.000901561	0.00663066	Bacteria	Bacteroidetes	Bacteroidia	Bacteroidales	Rikenellaceae	Alistipes	NA	GGGCCCGCACAAGCGGAGGAACATGTGGTTTAATTCGATGATACGCGAGGAACCTTACCCGGGCTTGAAAGTTATCGACGGACCTAGAAATAGGTCTTCCCTACGGGGCGAGAAACTAGGTGCTG
CD vs non-IBD	ASV0151	5.73464	2.03532e-05	0.00044777	Bacteria	Firmicutes	Clostridia	Clostridiales	Lachnospiraceae	NA	NA	GGACCCGCACAAGCGGTGGAGCATGTGGTTTAATTCGAAGCAACGCGAAGAACCTTACCAAGTCTTGACATCCTTCTGACCGGCGCGTAACGGCGCCTTCTCTTCGGAGCAGGAGTGACAGGTGGTG
CD vs non-IBD	ASV0152	3.50301	0.000517299	0.00465569	Bacteria	Firmicutes	Erysipelotrichia	Erysipelotrichales	Erysipelotrichaceae	NA	NA	GGGCCCGCACAAGCGGTGGAGTATGTGGTTTAATTCGAAGCAACGCGAAGAACCTTACCAGGCCTTGACATGGAAACAAATACCCTAGAGATAGGGGGATAATTATGGATCACACAGGTGGTG
CD vs non-IBD	ASV0159	3.3491	0.000598107	0.00493438	Bacteria	Firmicutes	Clostridia	Clostridiales	Lachnospiraceae	Tyzzerella	NA	GGGCCCGCACAAGCGGTGGAGCATGTGGTTTAATTCGAAGCAACGCGAAGAACCTTACCAAGGCTTGACATCCCGATGACCGCTCTAGAGATAGAGCTTCTCTTCGGAGCATCGGTGACAGGTGGTG
CD vs non-IBD	ASV0163	-6.75558	0.000206836	0.00248203	Bacteria	Bacteroidetes	Bacteroidia	Bacteroidales	Bacteroidaceae	Bacteroides	NA	GGGCCCGCACAAGCGGAGGAACATGTGGTTTAATTCGATGATACGCGAGGAACCTTACCCGGGCTTAAATTGCAAAGGAATAATCTGGAAACAGGTTAGTCTTCGGACCTTTGTGAAGGTGCTG
CD vs non-IBD	ASV0165	-4.11115	0.000623954	0.00494171	Bacteria	Firmicutes	Clostridia	Clostridiales	Christensenellaceae	Christensenellaceae_R-7_group	NA	GGGCCCGCACAAGCAGCGGAGCATGTGGTTTAATTCGACGCAACGCGAAGAACCTTACCAGGTCTTGACATCCACTTAAACTTACAGAGATGTAAGGTGTGCTTGCACAAAGTGAGACAGGTGGTG
CD vs non-IBD	ASV0168	-5.27525	0.00162089	0.0106978	Bacteria	Bacteroidetes	Bacteroidia	Bacteroidales	Bacteroidaceae	Bacteroides	NA	GGGTCCGCACAAGCGGAGGAACATGTGGTTTAATTCGATGATACGCGAGGAACCTTACCCGGGCTTAAATTGCACTCGAATGATCCGGAAACGGTTCAGCTAGCAATAGCGAGTGTGAAGGTGCTG
CD vs non-IBD	ASV0178	-3.00611	0.000338248	0.00362017	Bacteria	Firmicutes	Clostridia	Clostridiales	Ruminococcaceae	Subdoligranulum	NA	GGGCCCGCACAAGCAGTGGAGTATGTGGTTTAATTCGAAGCAACGCGAAGAACCTTACCAGGTCTTGACATCCGATGCATAACACAGAGATGTGTGAAATCCTTCGGGACATCGAGACAGGTGGTG
CD vs non-IBD	ASV0180	-1.69046	0.00638743	0.0308466	Bacteria	Firmicutes	Clostridia	Clostridiales	Lachnospiraceae	Blautia	massiliensis	GGACCCGCACAAGCGGTGGAGCATGTGGTTTAATTCGAAGCAACGCGAAGAACCTTACCAAGTCTTGACATCCCTCTGACCGGAACTTAACCGTTCCTTTCCTTCGGGACAGAGGAGACAGGTGGTG
CD vs non-IBD	ASV0188	-4.81943	0.000112019	0.00177438	Bacteria	Firmicutes	Clostridia	Clostridiales	Ruminococcaceae	Ruminococcus_2	bromii	GGGCCCGCACAAGCAGTGGAGTATGTGGTTTAATTCGAAGCAACGCGAAGAACCTTACCAGGTCTTGACATCCAACTAACGAAGTAGAGATACATTAGGTGCCCTTCGGGGAAAGTTGAGACAGGTGGTG
CD vs non-IBD	ASV0193	6.35237	4.09392e-06	0.000147381	Bacteria	Firmicutes	Clostridia	Clostridiales	Lachnospiraceae	Agathobacter	NA	GGACCCGCACAAGCGGTGGAGCATGTGGTTTAATTCGAAGCAACGCGAAGAACCTTACCAAGTCTTGACATCCTTCTGACCGGTACGTAACGGTACCTTCTCTTCGGAGCAGGAGTGACAGGTGGTG
CD vs non-IBD	ASV0196	-3.16155	3.2568e-05	0.000678787	Bacteria	Firmicutes	Clostridia	Clostridiales	Lachnospiraceae	Lachnospiraceae_ND3007_group	NA	GGACCCGCACAAGCGGTGGAGCATGTGGTTTAATTCGAAGCAACGCGAAGAACCTTACCTGCTCTTGACATCCCATTCGATAGAGGGTAATGCCTCTAGCCCTTCGGGGGAATGGAGACAGGTGGTG
CD vs non-IBD	ASV0200	3.35839	0.00638705	0.0308466	Bacteria	Firmicutes	Clostridia	Clostridiales	Lachnospiraceae	Lachnoclostridium	NA	GGACCCGCACAAGCGGTGGAGCATGTGGTTTAATTCGAAGCAACGCGAAGAACCTTACCAAGTCTTGACATCGCAGCGACCGGAACTTAACCGTTCCTTCCCTTCGGGGCGCTGCAGACAGGTGGTG
CD vs non-IBD	ASV0202	-3.90036	6.52576e-05	0.00112357	Bacteria	Firmicutes	Clostridia	Clostridiales	Lachnospiraceae	NA	NA	GGACCCGCACAAGCGGTGGAGCATGTGGTTTAATTCGAAGCAACGCGAAGAACCTTACCAAGTCTTGACATCCCCTTGAAAAGCCCGTAACGGGGCTCCCTCTTCGGAGCAAGGGTGACAGGTGGTG
CD vs non-IBD	ASV0207	-3.16915	2.11094e-06	9.28814e-05	Bacteria	Firmicutes	Clostridia	Clostridiales	Lachnospiraceae	Blautia	provencensis	GGACCCGCACAAGCGGTGGAGCATGTGGTTTAATTCGAAGCAACGCGAAGAACCTTACCAAGTCTTGACATCCCCCTGACCGGAACTTAACCGTTCCTTTCCTTCGGGACAGGGGAGACAGGTGGTG
CD vs non-IBD	ASV0213	-1.76598	0.00376037	0.020682	Bacteria	Firmicutes	Clostridia	Clostridiales	Lachnospiraceae	Blautia	NA	GGACCCGCACAAGCGGTGGAGCATGTGGTTTAATTCGAAGCAACGCGAAGAACCTTACCAAGTCTTGACATCCGCCTGACTGATCCTTAACCGGATCTTTCCTTCGGGACAGGCGAGACAGGTGGTG
CD vs non-IBD	ASV0217	-1.8485	0.00871426	0.0381601	Bacteria	Firmicutes	Clostridia	Clostridiales	Lachnospiraceae	NA	NA	GGACCCGCACAAGCGGTGGAGCATGTGGTTTAATTCGAAGCAACGCGAAGAACCTTACCAGGTCTTGACATCCCGATGAAAAACCCGTAACGGGGTTCGCTCTTCGGAGCATCGGAGACAGGTGGTG
CD vs non-IBD	ASV0233	3.31351	0.0123455	0.0479745	Bacteria	Bacteroidetes	Bacteroidia	Bacteroidales	Bacteroidaceae	Bacteroides	NA	GGGCCCACACAAGCGGAGGAACATGTGGTTTAATTCGATGATACGCGAGGAACCTTACCCGGGCTTAAATTGCAGATGAATTACGGTGAAAGCCGTAAGCCGCAAGGCATCTGTGAAGGTGCTG
CD vs non-IBD	ASV0240	-2.91101	0.000269713	0.00314137	Bacteria	Firmicutes	Clostridia	Clostridiales	Lachnospiraceae	NA	NA	GGACCCGCACAAGCGGTGGAGCATGTGGTTTAATTCGAAGCAACGCGAAGAACCTTACCTGCTCTTGACATCTCCCTGACCGGCAAGTAATGTTGCCTTTCCTTCGGGACGGGGATGACAGGTGGTG
CD vs non-IBD	ASV0253	2.49531	0.0120928	0.0479745	Bacteria	Proteobacteria	Gammaproteobacteria	Pasteurellales	Pasteurellaceae	Aggregatibacter	NA	GGGCCCGCACAAGCGGTGGAGCATGTGGTTTAATTCGATGCAACGCGAAGAACCTTACCTACTCTTGACATCCATGGAATCTTGTAGAGATATGAGAGTGCCTTCGGGAACCATGAGACAGGTGCTG
CD vs non-IBD	ASV0257	-2.29593	0.000391868	0.00378487	Bacteria	Firmicutes	Clostridia	Clostridiales	Lachnospiraceae	NA	NA	GGACCCGCACAAGCGGTGGAGCATGTGGTTTAATTCGAAGCAACGCGAAGAACCTTACCAAGTCTTGACATCCCGATGACCGGTTCGTAATGGAACCTTCTCTTCGGAGCATCGGTGACAGGTGGTG
CD vs non-IBD	ASV0261	4.45607	5.4958e-05	0.000989244	Bacteria	Bacteroidetes	Bacteroidia	Bacteroidales	Bacteroidaceae	Bacteroides	NA	GGGCCCGCACAAGCGGAGGAACATGTGGTTTAATTCGATGATACGCGAGGAACCTTACCCGGGCTTAAATTGCAAATGAATATAGTGGAAACATTATAGCCGCAAGGCATTTGTGAAGGTGCTG
CD vs non-IBD	ASV0266	4.42327	0.00012004	0.00181586	Bacteria	Firmicutes	Clostridia	Clostridiales	Lachnospiraceae	NA	NA	GGACCCGCACAAGCGGTGGAGCATGTGGTTTAATTCGAAGCAACGCGAAGAACCTTACCTGGTCTTGACATCCCTCTGACCACTCTTTAATCGGAGCTTTCCTTCGGGACAGAGGAGACAGGTGGTG
CD vs non-IBD	ASV0270	2.17402	0.0010649	0.00727069	Bacteria	Firmicutes	Clostridia	Clostridiales	Ruminococcaceae	NA	NA	GGGCCCGCACAAGCGGTGGATTATGTGGTTTAATTCGAAGCAACGCGAAGAACCTTACCAGGACTTGACATGGGGATGACCGCTCTAGAGATAGGGCTTTCCTTCGGGACATCCCACACAGGTGGTG
CD vs non-IBD	ASV0277	-6.94242	4.72822e-09	6.24125e-07	Bacteria	Firmicutes	Clostridia	Clostridiales	Ruminococcaceae	Ruminococcus_1	bicirculans	GGGCCCGCACAAGCAGTGGAGTATGTGGATTAATTCGAAGCAACGCGAAGAACCTTACCAGGTCTTGACATCGTATGCATAGCTCAGAGATGAGTGAAATCTCTTCGGAGACATATAGACAGGTGGTG
CD vs non-IBD	ASV0280	-7.98691	3.89037e-10	7.70294e-08	Bacteria	Firmicutes	Clostridia	Clostridiales	Ruminococcaceae	Ruminococcaceae_UCG-005	NA	GGGCCCGCACAAGCAGTGGATTATGTGGTTTAATTCGACGCAACGCGAAGAACCTTACCAGGATTTGACATCCAACTAACGAAGTAGAGATACATCAGGTACCCTTCGGGGGAAGTTGAGACAGGTGGTG
CD vs non-IBD	ASV0282	-2.41482	0.000337215	0.00362017	Bacteria	Firmicutes	Clostridia	Clostridiales	Lachnospiraceae	NA	NA	GGACCCGCACAAGCGGTGGAGCATGTGGTTTAATTCGAAGCAACGCGAAGAACCTTACCAAGTCTTGACATCCCGATGACCGGTCTGTAATGGGACCTTCTCTTCGGAGCATCGGTGACAGGTGGTG
CD vs non-IBD	ASV0286	-3.17197	0.00957422	0.0412108	Bacteria	Firmicutes	Clostridia	Clostridiales	Ruminococcaceae	Butyricicoccus	NA	GGGCCCGCACAAGCAGTGGAGTATGTGGTTTAATTCGAAGCAACGCGAAGAACCTTACCAGGCCTTGACATCCCGATGACCGTCCTAGAGATAGGGCTTCTCTTCGGAGCATCGGTGACAGGTGGTG
CD vs non-IBD	ASV0288	7.00562	0.00102463	0.00714672	Bacteria	Bacteroidetes	Bacteroidia	Bacteroidales	Marinifilaceae	Butyricimonas	NA	GGGCCCGCACAAGCGGAGGAACATGTGGTTTAATTCGATGATACGCGAGGAACCTTACCCGGGTTTAAATGTGGAGTGCATGAGCTGGAAACAGTTCTTTCCCTCGGGACTCTTCACAAGGTGCTG
CD vs non-IBD	ASV0304	4.10326	0.00823877	0.0370745	Bacteria	Firmicutes	Clostridia	Clostridiales	NA	NA	NA	GGGCCCGCACAAGCGGTGGAGCATGTGGTTTAATTCGAAGCAACGCGAAGAACCTTACCAAGGCTTGACATCCTCCTGACCAGTGTAGAGATACACTTTCTCTTCGGAGCAGGAGTGACAGGTGGTG
CD vs non-IBD	ASV0305	-2.5836	0.00102869	0.00714672	Bacteria	Firmicutes	Clostridia	Clostridiales	Lachnospiraceae	NA	NA	GGACCCGCACAAGCGGTGGAGCATGTGGTTTAATTCGAAGCAACGCGAAGAACCTTACCAAGTCTTGACATCCCGATGACCGGTCTGTAATGGGGCCTTCTCTTCGGAGCATCGGTGACAGGTGGTG
CD vs non-IBD	ASV0308	-2.72849	0.00047454	0.00437018	Bacteria	Firmicutes	Clostridia	Clostridiales	Lachnospiraceae	NA	NA	GGACCCGCACAAGCGGTGGAGCATGTGGTTTAATTCGAAGCAACGCGAAGAACCTTACCAAATCTTGACATCCCGATGACCGCTCCGTAATGGGAGTTTTTCTTCGGAACATCGGTGACAGGTGGTG
CD vs non-IBD	ASV0315	2.7374	0.00462784	0.0238003	Bacteria	Firmicutes	Clostridia	Clostridiales	Lachnospiraceae	Lachnospiraceae_UCG-004	NA	GGACCCGCACAAGCGGTGGAGCATGTGGTTTAATTCGAAGCAACGCGAAGAACCTTACCAAATCTTGACATCCCTCTGAAACACTTTTAATCGAGTGCCTCCTTCGGGACAGAGGTGACAGGTGGTG
CD vs non-IBD	ASV0324	3.51053	0.0123571	0.0479745	Bacteria	Firmicutes	Clostridia	Clostridiales	Lachnospiraceae	Dorea	NA	GGACCCGCACAAGCGGTGGAGCATGTGGTTTAATTCGAAGCAACGCGAAGAACCTTACCTGATCTTGACATCCCGATGACTGCTTCGTAATGGAAGCTTTTCTTCGGAACATCGGTGACAGGTGGTG
CD vs non-IBD	ASV0331	4.47331	0.00184957	0.0118209	Bacteria	Firmicutes	Clostridia	Clostridiales	Lachnospiraceae	NA	NA	GGACCCGCACAAGCGGTGGAGCATGTGGTTTAATTCGAAGCAACGCGAAGAACCTTACCAAGTCTTGACATCCCCCTGACGAGTGAGTAACGTCACTTTTCCTTCGGGACAGGGGAGACAGGTGGTG
CD vs non-IBD	ASV0340	-6.11773	1.05955e-05	0.000262238	Bacteria	Firmicutes	Clostridia	Clostridiales	Ruminococcaceae	NA	NA	GGGCCCGCACAAGCAGTGGAGTATGTGGTTTAATTCGAAGCAACGCGAAGAACCTTACCAGGTCTTGACATCCAACTAACGAGGCAGAGATGCGTTAGGTGCCCTTCGGGGAAAGTTGAGACAGGTGGTG
CD vs non-IBD	ASV0344	-4.7556	1.84307e-07	1.4562e-05	Bacteria	Firmicutes	Clostridia	Clostridiales	Lachnospiraceae	NA	NA	GGACCCGCACAAGCGGTGGAGCATGTGGTTTAATTCGAAGCAACGCGAAGAACCTTACCTGCCCTTGACATCCGGCTGACCGGCGAGTAATGTCGCCTTTCCTTCGGGACAGCCGAGACAGGTGGTG
CD vs non-IBD	ASV0350	-4.02806	0.000131788	0.00181586	Bacteria	Firmicutes	Clostridia	Clostridiales	Lachnospiraceae	Roseburia	intestinalis	GGACCCGCACAAGCGGTGGAGCATGTGGTTTAATTCGAAGCAACGCGAAGAACCTTACCAAGTCTTGACATCCCGATGACAGAACATGTAATGTGTTTTCTCTTCGGAGCATCGGTGACAGGTGGTG
CD vs non-IBD	ASV0353	-3.60661	0.00497688	0.0252672	Bacteria	Firmicutes	Clostridia	Clostridiales	Lachnospiraceae	CAG-56	NA	GGACCCGCACAAGCGGTGGAGCATGTGGTTTAATTCGAAGCAACGCGAAGAACCTTACCAAGCCTTGACATCCCATTGACAGAGTATGTAATGTGCTTTCCCTTCGGGGCAGTGGTGACAGGTGGTG
CD vs non-IBD	ASV0366	-3.77152	0.0051101	0.0256152	Bacteria	Firmicutes	Clostridia	Clostridiales	Lachnospiraceae	NA	NA	GGACCCGCACAAGCGGTGGAGCATGTGGTTTAATTCGAAGCAACGCGAAGAACCTTACCAAGTCTTGACATCCCGATGAAAAATCCTTAACCGGATTCCCTCTTCGGAGCATCGGTGACAGGTGGTG
CD vs non-IBD	ASV0370	4.04198	0.000743192	0.00577067	Bacteria	Firmicutes	Clostridia	Clostridiales	Lachnospiraceae	Tyzzerella	NA	GGGCCCGCACAAGCGGTGGAGCATGTGGTTTAATTCGAAGCAACGCGAAGAACCTTACCAAGGCTTGACATCCCGATGACCGTCCTAGAGATAGGACTTCTCTTCGGAGCATCGGTGACAGGTGGTG
CD vs non-IBD	ASV0381	2.59067	0.00677033	0.0323018	Bacteria	Fusobacteria	Fusobacteriia	Fusobacteriales	Fusobacteriaceae	Fusobacterium	nucleatum	GGACCCGCACAAGCGGTGGAGCATGTGGTTTAATTCGACGCAACGCGAGGAACCTTACCAGCGTTTGACATCTTAGGAATGAGATAGAGATATTTCAGTGTCCCTTCGGGGAAACCTAAAGACAGGTGGTG
CD vs non-IBD	ASV0390	-5.5728	0.000559476	0.00471388	Bacteria	Firmicutes	Clostridia	Clostridiales	Ruminococcaceae	NA	NA	GGACCCGCACAAGCAGTGGATTATGTGGTTTAATTCGAAGCAACGCGAAGAACCTTACCAGCACTTGACATCCAACTAACGAAATAGAGATATATTAGGTGCCCTTCGGGGAAAGTTGAGACAGGTGGTG
CD vs non-IBD	ASV0407	-4.65677	7.55633e-05	0.0012468	Bacteria	Firmicutes	Clostridia	Clostridiales	Lachnospiraceae	Lachnospira	pectinoschiza	GGACCCGCACAAGCGGTGGAGCATGTGGTTTAATTCGAAGCAACGCGAAGAACCTTACCAAGTCTTGACATCCTCTTGACCGGTCAGTAATGTGGCCTTTTCTTCGGAACAAGAGTGACAGGTGGTG
CD vs non-IBD	ASV0425	-3.80357	2.20637e-07	1.4562e-05	Bacteria	Firmicutes	Clostridia	Clostridiales	Lachnospiraceae	Blautia	NA	GGACCCGCACAAGCGGTGGAGCATGTGGTTTAATTCGAAGCAACGCGAAGAACCTTACCAAGTCTTGACATCTGCCTGACCGGTGAGTAACGTCACCTTTCCTTCGGGACAGGCAAGACAGGTGGTG
CD vs non-IBD	ASV0456	8.82591	0.00723378	0.0337009	Bacteria	Firmicutes	Clostridia	Clostridiales	Lachnospiraceae	NA	NA	GGACCCGCACAAGCGGTGGAGCATGTGGTTTAATTCGAAGCAACGCGAAGAACCTTACCTGCTCTTGACATCTCCCTGACCAGCAAGTAATGTTGCCTTTCCTTCGGGACAGGGATGACAGGTGGTG
CD vs non-IBD	ASV0461	12.0806	4.6753e-05	0.000881629	Bacteria	Firmicutes	Clostridia	Clostridiales	Lachnospiraceae	NA	NA	GGACCCGCACAAGCGGTGGAGCATGTGGTTTAATTCGAAGCAACGCGAAGAACCTTACCAAGTCTTGACATCCCCTTGACGAGTGAGTAACGTCACTTTTCCTTCGGGACAGGGGAGACAGGTGGTG
CD vs non-IBD	ASV0469	-3.65694	0.000183426	0.00231773	Bacteria	Actinobacteria	Coriobacteriia	Coriobacteriales	Eggerthellaceae	Adlercreutzia	NA	GGGCCCGCACAAGCAGCGGAGCATGTGGCTTAATTCGAAGCAACGCGAAGAACCTTACCAGGGCTTGACATGCGAGTGAAGCCGCGGAGACGCGGTGGCCGAGAGGAGCTCGCGCAGGTGGTG
CD vs non-IBD	ASV0491	3.12235	0.00722776	0.0337009	Bacteria	Firmicutes	Clostridia	Clostridiales	Lachnospiraceae	Hungatella	hathewayi	GGACCCGCACAAGCGGTGGAGCATGTGGTTTAATTCGAAGCAACGCGAAGAACCTTACCAAGTCTTGACATCCCACTGAAAATCACTTAACCGTGATCCCTCTTCGGAGCAGTGGAGACAGGTGGTG
CD vs non-IBD	ASV0494	-6.33716	0.000941927	0.00678187	Bacteria	Firmicutes	Clostridia	Clostridiales	Ruminococcaceae	Ruminiclostridium_6	NA	GGGCCCGCACAAGCAGTGGAGTATGTGGTTTAATTCGACGCAACGCGAAGAACCTTACCAGGTCTTGACATCAAGTGACAGTCTAAGAGATTAGACCTTCCCTTCGGGGACACAAAGACAGGTGGTG
CD vs non-IBD	ASV0499	3.69903	0.000550141	0.00471388	Bacteria	Proteobacteria	Gammaproteobacteria	Pasteurellales	Pasteurellaceae	Aggregatibacter	NA	GGGCCCGCACAAGCGGTGGAGCATGTGGTTTAATTCGATGCAACGCGAAGAACCTTACCTACTCTTGACATCCATGGAATCCTGTAGAGATACGGGAGTGCCTTCGGGAACCATGAGACAGGTGCTG
CD vs non-IBD	ASV0500	-4.64429	0.0135712	0.0499715	Bacteria	Firmicutes	Clostridia	Clostridiales	Ruminococcaceae	Ruminococcaceae_UCG-005	NA	GGGCCCGCACAAGCAGTGGATTATGTGGTTTAATTCGACGCAACGCGAAGAACCTTACCAGGATTTGACATCCAACTAACGAAGTAGAGATACATTAGGTACCCTTCGGGGGAAGTTGAGACAGGTGGTG
CD vs non-IBD	ASV0505	-2.55082	0.0109396	0.0451256	Bacteria	Firmicutes	Clostridia	Clostridiales	Ruminococcaceae	Ruminiclostridium_9	NA	GGGCCCGCACAAGCGGTGGAGTATGTGGTTTAATTCGAAGCAACGCGAAGAACCTTACCAGGGCTTGACATCCCGGTGACCGGTGTAGAGATACACCTTCTTCTTCGGAAGCGCCGGTGACAGGTGGTG
CD vs non-IBD	ASV0510	-4.55651	0.00435368	0.022685	Bacteria	Actinobacteria	Actinobacteria	Bifidobacteriales	Bifidobacteriaceae	Bifidobacterium	NA	GGGCCCGCACAAGCGGCGGAGCATGCGGATTAATTCGATGCAACGCGAAGAACCTTACCTGGGCTTGACATGTTCCCGACGACGCCAGAGATGGCGTTTCCCTTCGGGGCGGGTTCACAGGTGGTG
CD vs non-IBD	ASV0524	-2.67636	0.0105693	0.0443868	Bacteria	Firmicutes	Clostridia	Clostridiales	Lachnospiraceae	Roseburia	NA	GGACCCGCACAAGCGGTGGAGCATGTGGTTTAATTCGAAGCAACGCGAAGAACCTTACCAAGTCTTGACATCCCGGTGACAAAGTATGTAATGTACTCTTTCTTCGGAACACCGGTGACAGGTGGTG
CD vs non-IBD	ASV0563	7.21338	0.00321025	0.018974	Bacteria	Firmicutes	Clostridia	Clostridiales	NA	NA	NA	GGGCCCTCACAATCAGTGGAGTATGTGGTTTAATTCTACTCAACTCTAAGAACCTTACCAAGTCTTGACATCCCTTGACGATGCTGGAAACAGTATTTCTCTTCGGAGCAAGGAGACAGGTGGTG
CD vs non-IBD	ASV0574	3.72038	2.84772e-07	1.611e-05	Bacteria	Firmicutes	Clostridia	Clostridiales	Lachnospiraceae	NA	NA	GGACCCGCACAAGCGGTGGAGCATGTGGTTTAATTCGAAGCAACGCGAAGAACCTTACCTGCTCTTGACATCCCCCTGACCGGCGCGTAATGGTGCCTTTCCTTCGGGACAGGGGAGACAGGTGGTG
CD vs non-IBD	ASV0590	-2.75037	0.00572704	0.0283488	Bacteria	Firmicutes	Clostridia	Clostridiales	Lachnospiraceae	Roseburia	NA	GGACCCGCACAAGCGGTGGAGCATGTGGTTTAATTCGAAGCAACGCGAAGAACCTTACCAAGTCTTGACATCCCGATGACAAGCTATGTAATGTAGCCTCTCTTCGGAGCATCGGTGACAGGTGGTG
CD vs non-IBD	ASV0614	-3.58656	0.0121401	0.0479745	Bacteria	Firmicutes	Clostridia	Clostridiales	Christensenellaceae	Christensenellaceae_R-7_group	NA	GGGCCCGCACAAGCAGCGGAGCATGTGGTTTAATTCGAAGCAACGCGAAGAACCTTACCAGGTCTTGACATCCATTAAAAGCCATAGAGATATGGTGTGAGCTTGCTCGTAATGAGACAGGTGGTG
CD vs non-IBD	ASV0635	2.4567	0.00742554	0.033799	Bacteria	Firmicutes	Clostridia	Clostridiales	Family_XIII	Family_XIII_AD3011_group	NA	GGACCCGCACAAGCAGCGGAGCATGTGGTTTAATTCGAAGCAACGCGAAGAACCTTACCAGGACTTGACATCCCTCTGACAGCCTTTTAATCGAGGTTTTCTACGGACAGAGGAGACAGGTGGTG
CD vs non-IBD	ASV0667	-6.001	0.00185074	0.0118209	Bacteria	Firmicutes	Clostridia	Clostridiales	Ruminococcaceae	Ruminococcus_2	NA	GGGCCCGCACAAGCAGTGGAGTATGTGGTTTAATTCGAAGCAACGCGAAGAACCTTACCAGGTCTTGACATCGAGTGACGTATCCAGAGATGGATATTTCCTTCGGGACACAAAGACAGGTGGTG
CD vs non-IBD	ASV0671	-2.25116	0.00876912	0.0381601	Bacteria	Firmicutes	Clostridia	Clostridiales	Ruminococcaceae	Caproiciproducens	NA	GGGCCCGCACAAGCAGTGGAGTATGTGGTTTAATTCGAAGCAACGCGAAGAACCTTACCAGGTCTTGACATCCGTCTAACGAAGCAGAGATGCATTAGGTGCCCTTCGGGGAAAGGCGAGACAGGTGGTG
CD vs non-IBD	ASV0685	-6.41482	0.00375164	0.020682	Bacteria	Firmicutes	Clostridia	Clostridiales	Lachnospiraceae	Lachnospiraceae_UCG-003	NA	GGACCCGCACAAGCGGTGGAGCATGTGGTTTAATTCGACGCAACGCGAAGAACCTTACCAAGTCTTGACATCCCGGTGACCGGATGGTAACGCATCCTTTTCTTCGGAACACCGGTGACAGGTGGTG
CD vs non-IBD	ASV0699	-3.98198	0.00298002	0.0178801	Bacteria	Firmicutes	Clostridia	Clostridiales	Lachnospiraceae	NA	NA	GGACCCGCACAAGCGGTGGAGCATGTGGTTTAATTCGAAGCAACGCGAAGAACCTTACCTGCCCTTGACATCCGGCTGACTGGCGAGTAATGTCGCCTTTCCTTCGGGACAGCCGAGACAGGTGGTG
CD vs non-IBD	ASV0730	-3.70389	0.0136286	0.0499715	Bacteria	Firmicutes	Clostridia	Clostridiales	Lachnospiraceae	Coprococcus_2	NA	GGACCCGCACAAGCGGTGGAGCATGTGGTTTAATTCGAAGCAACGCGAAAAACCTTACCAAGTCTTGACATCCTGATGACCGTTCCTTAACCGGAACTTTTCTTCGGAACATCAGAGACAGGTGGTG
CD vs non-IBD	ASV0731	3.03185	0.00734322	0.033799	Bacteria	Firmicutes	Clostridia	Clostridiales	Lachnospiraceae	NA	NA	GGACCCGCACAAGCGGTGGAGCATGTGGTTTAATTCGAAGCAACGCGAAGAACCTTACCAGGTCTTGACATCCTTCTGACCACTCCGCAATGGGAGTCTTCCTTCGGGACAGAAGAGACAGGTGGTG
CD vs non-IBD	ASV0758	-3.59473	0.00429346	0.022685	Bacteria	Firmicutes	Clostridia	Clostridiales	Lachnospiraceae	Lachnospiraceae_FCS020_group	NA	GGACCCGCACAAGCGGTGGAGCATGTGGTTTAATTCGAAGCAACGCGAAGAACCTTACCAAGTCTTGACATCGATTCGACGGGAGTGTAATGGCTCCTTTCCCTTCGGGGACGAAGAAGACAGGTGGTG
CD vs non-IBD	ASV0785	-3.2769	0.0126788	0.0483325	Bacteria	Firmicutes	Clostridia	Clostridiales	Ruminococcaceae	NA	NA	GGGCCCGCACAAGCAGTGGAGTATGTGGTTTAATTCGACGCAACGCGAAGAACCTTACCAGGTCTTGACATCCAACTAACGAGGTAGAGATACGTCAGGTGCCCTTCGGGGAAAGTTGAGACAGGTGGTG
CD vs non-IBD	ASV0787	-4.10426	0.0110828	0.0452453	Bacteria	Firmicutes	Clostridia	Clostridiales	Ruminococcaceae	Ruminococcaceae_UCG-005	NA	GGGCCCGCACAAGCAGTGGATTATGTGGTTTAATTCGACGCAACGCGAAGAACCTTACCAGGATTTGACATCCCACTAACGAAGTAGAGATACATTAGGTACCCTTCGGGGGAAGTGGAGACAGGTGGTG
CD vs non-IBD	ASV0870	4.64747	0.000428306	0.00403831	Bacteria	Firmicutes	Bacilli	Lactobacillales	Streptococcaceae	Streptococcus	NA	GGGCCCGCACAAGCGGTGGAGCATGTGGTTTAATTCGAAGCAACGCGAAGAACCTTACCAGGTCTTGACATCCCGATGCCCGCTCTAGAGATAGAGCTTTACTTCGGTACATCGGTGACAGGTGGTG
CD vs non-IBD	ASV0873	-3.61677	3.13599e-06	0.000124185	Bacteria	Firmicutes	Clostridia	Clostridiales	Ruminococcaceae	Ruminococcus_2	bromii	GGGCCCGCACAAGCAGTGGAGTATGTGGTTTAATTCGAAGCAACGCGAAGAACCTTACCAGGTCTTGACATCCAACTAACGAGATAGAGATATGTTAGGTGCCCTTCGGGGAAAGTTGAGACAGGTGGTG
CD vs non-IBD	ASV0969	-3.17084	0.00360529	0.020682	Bacteria	Firmicutes	Clostridia	Clostridiales	Ruminococcaceae	Ruminiclostridium_9	NA	GGGCCCGCACAAGCGGTGGAGTATGTGGTTTAATTCGAAGCAACGCGAAGAACCTTACCAGGGCTTGACATGGAGACGACCGGACTAGAGATAGTCCTTCCCTTCGGGGCGTCTCACACAGGTGGTG
CD vs non-IBD	ASV1006	-4.49798	0.0130417	0.0491857	Bacteria	Firmicutes	Clostridia	Clostridiales	Lachnospiraceae	NA	NA	GGACCCGCACAAGCGGTGGAGCATGTGGTTTAATTCGAAGCAACGCGAAGAACCTTACCAAGTCTTGACATCCCGATGACCGGACAGTAATGTGTCCTTCTCTTCGGAGCAACGGAGACAGGTGGTG
CD vs non-IBD	ASV1694	-13.6447	0.00013298	0.00181586	Bacteria	Proteobacteria	Gammaproteobacteria	Enterobacteriales	Enterobacteriaceae	Yokenella	NA	GGGCCCGCACAAGCGGTGGAGCATGTGGTTTAATTCGATGCAACGCGAAGAACCTTACCTACTCTTGACATCCACGGAACTTAGCAGAGATGCTTTGGTGCCTTCGGGAACCGTGAGACAGGTGCTG
UC vs CD	ASV0001	-4.81197	1.68276e-10	7.85289e-09	Bacteria	Bacteroidetes	Bacteroidia	Bacteroidales	Bacteroidaceae	Bacteroides	NA	GGGCCCGCACAAGCGGAGGAACATGTGGTTTAATTCGATGATACGCGAGGAACCTTACCCGGGCTTAAATTGCAGATGAATTACGGTGAAAGCCGTAAGCCGCAAGGCATCTGTGAAGGTGCTG
UC vs CD	ASV0009	-3.77957	2.18317e-07	6.11288e-06	Bacteria	Bacteroidetes	Bacteroidia	Bacteroidales	Tannerellaceae	Parabacteroides	distasonis	GGGCCCGCACAAGCGGAGGAACATGTGGTTTAATTCGATGATACGCGAGGAACCTTACCCGGGTTTGAACGCATTCGGACCGAGGTGGAAACACCTTTTCTAGCAATAGCCGTTTGCGAGGTGCTG
UC vs CD	ASV0021	-3.74552	0.000469342	0.00394247	Bacteria	Proteobacteria	Gammaproteobacteria	Betaproteobacteriales	Burkholderiaceae	Sutterella	NA	GGACCCGCACAAGCGGTGGATGATGTGGATTAATTCGATGCAACGCGAAAAACCTTACCTAGCCTTGACATGCCAGGAATCCTGAAGAGATTCGGGAGTGCCCGCAAGGGAATCTGGACACAGGTGCTG
UC vs CD	ASV0041	4.22496	2.29545e-05	0.000332445	Bacteria	Firmicutes	Clostridia	Clostridiales	Lachnospiraceae	Lachnoclostridium	NA	GGACCCGCACAAGCGGTGGAGCATGTGGTTTAATTCGAAGCAACGCGAAGAACCTTACCAAGTCTTGACATCCTCTTGACCGGCGTGTAACGGCGCCTTCCCTTCGGGGCAAGAGAGACAGGTGGTG
UC vs CD	ASV0043	-2.18586	0.0102056	0.0484188	Bacteria	Bacteroidetes	Bacteroidia	Bacteroidales	Bacteroidaceae	Bacteroides	NA	GGGCCCGCACAAGCGGAGGAACATGTGGTTTAATTCGATGATACGCGAGGAACCTTACCCGGGCTTAAATTGCATTTGAATATATTGGAAACAGTATAGCCGTAAGGCAAATGTGAAGGTGCTG
UC vs CD	ASV0046	5.41034	7.6911e-06	0.000140417	Bacteria	Bacteroidetes	Bacteroidia	Bacteroidales	Bacteroidaceae	Bacteroides	massiliensis	GGGCCCGCACAAGCGGAGGAACATGTGGTTTAATTCGATGATACGCGAGGAACCTTACCCGGGCTTAAATTGCAACCGAATATGGCGGAAACGCTATAGCTAGCAATAGCGGTTGTGAAGGTGCTG
UC vs CD	ASV0048	-4.56062	3.2578e-07	8.04868e-06	Bacteria	Firmicutes	Clostridia	Clostridiales	Ruminococcaceae	Faecalibacterium	NA	GGGCCCGCACAAGCAGTGGAGTATGTGGTTTAATTCGACGCAACGCGAAGAACCTTACCAAGTCTTGACATCCTGCGACGGACATAGAAATATGTTTTTCCTTCGGGACGCAGAGACAGGTGGTG
UC vs CD	ASV0049	-2.14811	0.0044176	0.0268853	Bacteria	Actinobacteria	Coriobacteriia	Coriobacteriales	Coriobacteriaceae	Collinsella	NA	GGGCCCGCACAAGCAGCGGAGCATGTGGCTTAATTCGAAGCAACGCGAAGAACCTTACCAGGGCTTGACATATGGGTGAAGCGGGGGAGACCCCGTGGCCGAGAGGAGCCCATACAGGTGGTG
UC vs CD	ASV0056	4.44732	3.20858e-05	0.000434711	Bacteria	Firmicutes	Clostridia	Clostridiales	Lachnospiraceae	NA	NA	GGACCCGCACAAGCGGTGGAGCATGTGGTTTAATTCGAAGCAACGCGAAGAACCTTACCTGCTCTTGACATCCCGGTGACGGCAGAGTAATGTCTGCTTTTCTTCGGAACACCGGTGACAGGTGGTG
UC vs CD	ASV0057	1.71957	0.00448088	0.0268853	Bacteria	Firmicutes	Clostridia	Clostridiales	Lachnospiraceae	Anaerostipes	hadrus	GGACCCGCACAAGCGGTGGAGCATGTGGTTTAATTCGAAGCAACGCGAAGAACCTTACCTGGTCTTGACATCCTTCTGACCGGTCCTTAACCGGACCTTTCCTTCGGGACAGGAGTGACAGGTGGTG
UC vs CD	ASV0064	-2.39295	0.000958218	0.00759342	Bacteria	Bacteroidetes	Bacteroidia	Bacteroidales	Rikenellaceae	Alistipes	NA	GGGCCCGCACAAGCGGAGGAACATGTGGTTTAATTCGATGATACGCGAGGAACCTTACCCGGGCTTGAAAGTTACTGACGATTCTGGAAACAGGATTTCCCTTCGGGGCAGGAAACTAGGTGCTG
UC vs CD	ASV0065	-6.91722	1.27481e-11	7.64885e-10	Bacteria	Bacteroidetes	Bacteroidia	Bacteroidales	Bacteroidaceae	Bacteroides	caccae	GGGCCCGCACAAGCGGAGGAACATGTGGTTTAATTCGATGATACGCGAGGAACCTTACCCGGGCTTAAATTGCAAATGAATTATGGGGAAACCCATAGGCCGTAAGGCATTTGTGAAGGTGCTG
UC vs CD	ASV0071	-2.31697	0.0103995	0.0484188	Bacteria	Firmicutes	Clostridia	Clostridiales	Peptostreptococcaceae	Intestinibacter	NA	GGACCCGCACAAGTAGCGGAGCATGTGGTTTAATTCGAAGCAACGCGAAGAACCTTACCTAAGCTTGACATCCTTTTGACCGATGCCTAATCGCATCTTTCCCTTCGGGGACAGAAGTGACAGGTGGTG
UC vs CD	ASV0086	-8.05677	7.2658e-08	2.17974e-06	Bacteria	Bacteroidetes	Bacteroidia	Bacteroidales	Tannerellaceae	Parabacteroides	distasonis	GGGCCCGCACAAGCGGAGGAACATGTGGTTTAATTCGATGATACGCGAGGAACCTTACCCGGGTTTGAACGCATTTCGACCGCTCTGGAAACAGAGCCTCTAGCAATAGCGATTTGCGAGGTGCTG
UC vs CD	ASV0095	1.4664	0.00611322	0.0332628	Bacteria	Firmicutes	Clostridia	Clostridiales	Lachnospiraceae	Blautia	NA	GGACCCGCACAAGCGGTGGAGCATGTGGTTTAATTCGAAGCAACGCGAAGAACCTTACCAAATCTTGACATCCCTCTGACCGGTCTTTAATCGGACCTTCTCTTCGGAGCAGAGGTGACAGGTGGTG
UC vs CD	ASV0097	1.86788	0.00375323	0.0242517	Bacteria	Firmicutes	Clostridia	Clostridiales	Lachnospiraceae	NA	NA	GGACCCGCACAAGCGGTGGAGCATGTGGTTTAATTCGAAGCAACGCGAAGAACCTTACCAGGTCTTGACATCCTTCTGACCGCACCTTAATCGGTGCTTTCCTTCGGGACAGAAGAGACAGGTGGTG
UC vs CD	ASV0102	-2.58723	0.000365118	0.00326275	Bacteria	Firmicutes	Clostridia	Clostridiales	Ruminococcaceae	Oscillibacter	NA	GGGCCCGCACAAGCGGTGGATTATGTGGTTTAATTCGAAGCAACGCGAAGAACCTTACCAGGGCTTGACATCCTACTAACGAAGTAGAGATACATCAGGTGCCCTTCGGGGAAAGTAGAGACAGGTGGTG
UC vs CD	ASV0107	-4.72515	0.000186514	0.00191063	Bacteria	Firmicutes	Negativicutes	Selenomonadales	Acidaminococcaceae	Phascolarctobacterium	faecium	GGGCCCGCACAAGCGGTGGAGTATGTGGTTTAATTCGACGCAACGCGAAGAACCTTACCAAGGCTTGACATTGATTGAACGCTCTAGAGATAGAGATTTCCCTTCGGGGACAAGAAAACAGGTGGTG
UC vs CD	ASV0108	-6.72388	6.53166e-09	2.49391e-07	Bacteria	Bacteroidetes	Bacteroidia	Bacteroidales	Bacteroidaceae	Bacteroides	NA	GGGCCCGCACAAGCGGAGGAACATGTGGTTTAATTCGATGATACGCGAGGAACCTTACCCGGGCTTAAATTGCAGATGAATTACGGTGAAAGCCGTAAGCCGCAAGGCGTCTGTGAAGGTGCTG
UC vs CD	ASV0114	-6.07126	9.35418e-05	0.00119053	Bacteria	Bacteroidetes	Bacteroidia	Bacteroidales	Bacteroidaceae	Bacteroides	stercoris	GGGCCCGCACAAGCGGAGGAACATGTGGTTTAATTCGATGATACGCGAGGAACCTTACCCGGGCTTAAATTGCAACTGACGGAATCGGAAACGGTTCTTTCTTCGGACAGTTGTGAAGGTGCTG
UC vs CD	ASV0115	-2.95917	1.09033e-05	0.00017613	Bacteria	Firmicutes	Clostridia	Clostridiales	Ruminococcaceae	Ruminococcaceae_UCG-003	NA	GGGCCCGCACAAGCGGTGGATTATGTGGTTTAATTCGAAGCAACGCGAAGAACCTTACCAGGTCTTGACATCCTGCTAACGAAGTAGAGATACATTAGGTGCCCTTCGGGGAAAGCAGAGACAGGTGGTG
UC vs CD	ASV0117	-2.81	0.00252433	0.0182796	Bacteria	Firmicutes	Clostridia	Clostridiales	Lachnospiraceae	NA	NA	GGACCCGCACAAGCGGTGGAGCATGTGGTTTAATTCGAAGCAACGCGAAGAACCTTACCAAGTCTTGACATCCCCCTGACGAGCATGTAACGATGCTTTTCCTTCGGGACAGGGGAGACAGGTGGTG
UC vs CD	ASV0119	-2.44305	0.00226293	0.0166742	Bacteria	Firmicutes	Clostridia	Clostridiales	Lachnospiraceae	NA	NA	GGACCCGCACAAGCGGTGGAGCATGTGGTTTAATTCGAAGCAACGCGAAGAACCTTACCAAGTCTTGACATCCCGATGAAAGATCCTTAACCGGATTCCCTCTTCGGAGCATCGGAGACAGGTGGTG
UC vs CD	ASV0125	1.78452	0.0115805	0.0491294	Bacteria	Firmicutes	Clostridia	Clostridiales	Lachnospiraceae	NA	NA	GGACCCGCACAAGCGGTGGAGCATGTGGTTTAATTCGAAGCAACGCGAAGAACCTTACCAAGTCTTGACATCCCTTTGAAAAGCCCGTAACGGGGCTCCCTCTTCGGAGCAAAGGTGACAGGTGGTG
UC vs CD	ASV0127	2.35959	0.00283247	0.0198273	Bacteria	Firmicutes	Clostridia	Clostridiales	Ruminococcaceae	Subdoligranulum	NA	GGGCCCGCACAAGCAGTGGAGTATGTGGTTTAATTCGAAGCAACGCGAAGAACCTTACCAGGTCTTGACATCCGATGCATAGCTTAGAGATAAGTGAAGTCCTTCGGGACATCGAGACAGGTGGTG
UC vs CD	ASV0128	-2.477	0.000320973	0.00306383	Bacteria	Firmicutes	Bacilli	Lactobacillales	Streptococcaceae	Streptococcus	NA	GGGCCCGCACAAGCGGTGGAGCATGTGGTTTAATTCGAAGCAACGCGAAGAACCTTACCAGGTCTTGACATCCCGATGCTATTTCTAGAGATAGAAAGTTACTTCGGTACATCGGTGACAGGTGGTG
UC vs CD	ASV0145	6.85665	4.79001e-08	1.67651e-06	Bacteria	Firmicutes	Clostridia	Clostridiales	Lachnospiraceae	Agathobacter	NA	GGACCCGCACAAGCGGTGGAGCATGTGGTTTAATTCGAAGCAACGCGAAGAACCTTACCAAGTCTTGACATCCTTCTGACCGGTACTTAACCGTACTTTCTCTTCGGAGCAGGAGTGACAGGTGGTG
UC vs CD	ASV0149	-30	1.00849e-16	8.47133e-15	Bacteria	Bacteroidetes	Bacteroidia	Bacteroidales	Rikenellaceae	Alistipes	NA	GGGCCCGCACAAGCGGAGGAACATGTGGTTTAATTCGATGATACGCGAGGAACCTTACCCGGGCTTGAAAGTTATCGACGGACCTAGAAATAGGTCTTCCCTACGGGGCGAGAAACTAGGTGCTG
UC vs CD	ASV0152	5.11737	3.93666e-07	9.18555e-06	Bacteria	Firmicutes	Erysipelotrichia	Erysipelotrichales	Erysipelotrichaceae	NA	NA	GGGCCCGCACAAGCGGTGGAGTATGTGGTTTAATTCGAAGCAACGCGAAGAACCTTACCAGGCCTTGACATGGAAACAAATACCCTAGAGATAGGGGGATAATTATGGATCACACAGGTGGTG
UC vs CD	ASV0159	-2.70479	0.00607835	0.0332628	Bacteria	Firmicutes	Clostridia	Clostridiales	Lachnospiraceae	Tyzzerella	NA	GGGCCCGCACAAGCGGTGGAGCATGTGGTTTAATTCGAAGCAACGCGAAGAACCTTACCAAGGCTTGACATCCCGATGACCGCTCTAGAGATAGAGCTTCTCTTCGGAGCATCGGTGACAGGTGGTG
UC vs CD	ASV0168	7.09617	2.57497e-05	0.000360496	Bacteria	Bacteroidetes	Bacteroidia	Bacteroidales	Bacteroidaceae	Bacteroides	NA	GGGTCCGCACAAGCGGAGGAACATGTGGTTTAATTCGATGATACGCGAGGAACCTTACCCGGGCTTAAATTGCACTCGAATGATCCGGAAACGGTTCAGCTAGCAATAGCGAGTGTGAAGGTGCTG
UC vs CD	ASV0174	-3.08306	0.00305197	0.0210136	Bacteria	Firmicutes	Clostridia	Clostridiales	Lachnospiraceae	NA	NA	GGACCCGCACAAGCGGTGGAGCATGTGGTTTAATTCGAAGCAACGCGAAGAACCTTACCAAGTCTTGACATCCCCCTGACGGGCCGGTAACGCGGCCTTTCCTTCGGGACAGGGGAGACAGGTGGTG
UC vs CD	ASV0176	3.55059	8.23655e-05	0.00108105	Bacteria	Firmicutes	Clostridia	Clostridiales	Lachnospiraceae	Blautia	NA	GGACCCGCACAAGCGGTGGAGCATGTGGTTTAATTCGAAGCAACGCGAAGAACCTTACCAAGTCTTGACATCCGCCTGACCGATCCATAACCGGATCTTTCCTTCGGGACAGGCGAGACAGGTGGTG
UC vs CD	ASV0179	-2.30394	0.0106422	0.0484188	Bacteria	Firmicutes	Clostridia	Clostridiales	Ruminococcaceae	Ruminococcaceae_UCG-002	NA	GGGCCCGCACAAGCGGTGGATTATGTGGTTTAATTCGAAGCAACGCGAAGAACCTTACCAGGGCTTGACATCCTACTAACGAGATAGAGATATGTTAGGTGCCCTTCGGGGAAAGTAGAGACAGGTGGTG
UC vs CD	ASV0183	8.48666	2.42702e-09	1.01935e-07	Bacteria	Firmicutes	Bacilli	Lactobacillales	Enterococcaceae	Enterococcus	NA	GGGCCCGCACAAGCGGTGGAGCATGTGGTTTAATTCGAAGCAACGCGAAGAACCTTACCAGGTCTTGACATCCTTTGACCACTCTAGAGATAGAGCTTCCCCTTCGGGGGCAAAGTGACAGGTGGTG
UC vs CD	ASV0186	2.13177	0.00986546	0.0481802	Bacteria	Firmicutes	Clostridia	Clostridiales	Lachnospiraceae	Lachnospiraceae_FCS020_group	NA	GGACCCGCACAAGCGGTGGAGCATGTGGTTTAATTCGAAGCAACGCGAAGAACCTTACCAAATCTTGACATCGATCTGACCGGACTGTAATGAGTCCTTTCCCTTCGGGGACAGAGAAGACAGGTGGTG
UC vs CD	ASV0189	1.98823	0.0109845	0.0484188	Bacteria	Firmicutes	Clostridia	Clostridiales	Lachnospiraceae	Blautia	massiliensis	GGACCCGCACAAGCGGTGGAGCATGTGGTTTAATTCGAAGCAACGCGAAGAACCTTACCAAGTCTTGACATCCCTCTGACCGGAACTTAATCGTTCCTTTCCTTCGGGACAGAGGAGACAGGTGGTG
UC vs CD	ASV0200	-4.69785	0.000167198	0.00188042	Bacteria	Firmicutes	Clostridia	Clostridiales	Lachnospiraceae	Lachnoclostridium	NA	GGACCCGCACAAGCGGTGGAGCATGTGGTTTAATTCGAAGCAACGCGAAGAACCTTACCAAGTCTTGACATCGCAGCGACCGGAACTTAACCGTTCCTTCCCTTCGGGGCGCTGCAGACAGGTGGTG
UC vs CD	ASV0201	-5.55024	0.00121254	0.00943089	Bacteria	Firmicutes	Clostridia	Clostridiales	Lachnospiraceae	NA	NA	GGACCCGCACAAGCGGTGGAGCATGTGGTTTAATTCGAAGCAACGCGAAGAACCTTACCTGCTCTTGACATCTCCCTGACCGGCAAGTAATGTTGCCTCTCCTTCGGGACAGGGAAGACAGGTGGTG
UC vs CD	ASV0202	2.71197	0.00617738	0.0332628	Bacteria	Firmicutes	Clostridia	Clostridiales	Lachnospiraceae	NA	NA	GGACCCGCACAAGCGGTGGAGCATGTGGTTTAATTCGAAGCAACGCGAAGAACCTTACCAAGTCTTGACATCCCCTTGAAAAGCCCGTAACGGGGCTCCCTCTTCGGAGCAAGGGTGACAGGTGGTG
UC vs CD	ASV0205	4.05046	0.0107391	0.0484188	Bacteria	Firmicutes	Clostridia	Clostridiales	Peptostreptococcaceae	Clostridioides	difficile	GGACCCGCACAAGTAGCGGAGCATGTGGTTTAATTCGAAGCAACGCGAAGAACCTTACCTAAGCTTGACATCCCAATGACATCTCCTTAATCGGAGAGTTCCCTTCGGGGACATTGGTGACAGGTGGTG
UC vs CD	ASV0225	3.12726	0.000175871	0.00188042	Bacteria	Firmicutes	Clostridia	Clostridiales	Lachnospiraceae	Lachnospiraceae_UCG-004	NA	GGACCCGCACAAGCGGTGGAGCATGTGGTTTAATTCGAAGCAACGCGAAGAACCTTACCAAATCTTGACATCCCTCTGAAAAGTCCTTAATCGGGCTCCTCCTTCGGGACAGAGGTGACAGGTGGTG
UC vs CD	ASV0233	-5.17526	0.000117409	0.00145034	Bacteria	Bacteroidetes	Bacteroidia	Bacteroidales	Bacteroidaceae	Bacteroides	NA	GGGCCCACACAAGCGGAGGAACATGTGGTTTAATTCGATGATACGCGAGGAACCTTACCCGGGCTTAAATTGCAGATGAATTACGGTGAAAGCCGTAAGCCGCAAGGCATCTGTGAAGGTGCTG
UC vs CD	ASV0248	4.91693	1.53031e-06	3.3828e-05	Bacteria	Firmicutes	Clostridia	Clostridiales	Lachnospiraceae	NA	NA	GGACCCGCACAAGCGGTGGAGCATGTGGTTTAATTCGAAGCAACGCGAAGAACCTTACCTGGTCTTGACATCCCCCTGACCGCTCTTTAATCGGAGCTTTCCTTCGGGACAGGGGAGACAGGTGGTG
UC vs CD	ASV0270	-2.52377	0.000179088	0.00188042	Bacteria	Firmicutes	Clostridia	Clostridiales	Ruminococcaceae	NA	NA	GGGCCCGCACAAGCGGTGGATTATGTGGTTTAATTCGAAGCAACGCGAAGAACCTTACCAGGACTTGACATGGGGATGACCGCTCTAGAGATAGGGCTTTCCTTCGGGACATCCCACACAGGTGGTG
UC vs CD	ASV0271	-3.37962	0.00678486	0.0356205	Bacteria	Actinobacteria	Actinobacteria	Actinomycetales	Actinomycetaceae	Actinomyces	graevenitzii	GGGCCCGCACAAGCGGCGGAGCATGCGGATTAATTCGATGCAACGCGAAGAACCTTACCAAGGCTTGACATGTTAACCGTGGCTCTAGAGATAGGGTTTACCCTTTTGGGTGGTTTTCACAGGTGGTG
UC vs CD	ASV0277	4.20683	0.000462489	0.00394247	Bacteria	Firmicutes	Clostridia	Clostridiales	Ruminococcaceae	Ruminococcus_1	bicirculans	GGGCCCGCACAAGCAGTGGAGTATGTGGATTAATTCGAAGCAACGCGAAGAACCTTACCAGGTCTTGACATCGTATGCATAGCTCAGAGATGAGTGAAATCTCTTCGGAGACATATAGACAGGTGGTG
UC vs CD	ASV0288	-7.90286	0.000243657	0.00243657	Bacteria	Bacteroidetes	Bacteroidia	Bacteroidales	Marinifilaceae	Butyricimonas	NA	GGGCCCGCACAAGCGGAGGAACATGTGGTTTAATTCGATGATACGCGAGGAACCTTACCCGGGTTTAAATGTGGAGTGCATGAGCTGGAAACAGTTCTTTCCCTCGGGACTCTTCACAAGGTGCTG
UC vs CD	ASV0296	-1.9264	0.0110672	0.0484188	Bacteria	Firmicutes	Clostridia	Clostridiales	Ruminococcaceae	Intestinimonas	NA	GGGCCCGCACAAGCGGTGGAGTATGTGGTTTAATTCGAAGCAACGCGAAGAACCTTACCAGGGCTTGACATCCTACTAACGAAGCAGAGATGCATTAGGTGCCCTTCGGGGAAAGTAGAGACAGGTGGTG
UC vs CD	ASV0304	-4.61961	0.00326496	0.0217664	Bacteria	Firmicutes	Clostridia	Clostridiales	NA	NA	NA	GGGCCCGCACAAGCGGTGGAGCATGTGGTTTAATTCGAAGCAACGCGAAGAACCTTACCAAGGCTTGACATCCTCCTGACCAGTGTAGAGATACACTTTCTCTTCGGAGCAGGAGTGACAGGTGGTG
UC vs CD	ASV0313	-4.41207	0.00401892	0.0251436	Bacteria	Bacteroidetes	Bacteroidia	Bacteroidales	Bacteroidaceae	Bacteroides	ovatus	GGGCCCGCACAAGCGGAGGAACATGTGGTTTAATTCGATGATACGCGAGGAACCTTACCCGGGCTTAAATTGCAAATGAATATGTAGGAAACTATATAGCCGCAAGGCATTTGTGAAGGTGCTG
UC vs CD	ASV0323	-5.6202	0.000335416	0.00313055	Bacteria	Firmicutes	Clostridia	Clostridiales	Ruminococcaceae	Ruminiclostridium_9	NA	GGGCCCGCACAAGCGGTGGAGTATGTGGTTTAATTCGAAGCAACGCGAAGAACCTTACCAGGGCTTGACATCCCGAGGCCAGGTGTAGAGATACACCCTTCTCTTCGGAGACCTCGGTGACAGGTGGTG
UC vs CD	ASV0326	-6.39632	3.06545e-07	8.0468e-06	Bacteria	Firmicutes	Clostridia	Clostridiales	Christensenellaceae	Christensenellaceae_R-7_group	NA	GGGCCCGCACAAGCAGCGGAGCATGTGGTTTAATTCGAAGCAACGCGAAGAACCTTACCAGGTCTTGACATCCGTGTAAAGCCGAAGAGATTCGGTGTGAGCTTGCTCAATACGAGACAGGTGGTG
UC vs CD	ASV0331	-4.17859	0.00383287	0.024391	Bacteria	Firmicutes	Clostridia	Clostridiales	Lachnospiraceae	NA	NA	GGACCCGCACAAGCGGTGGAGCATGTGGTTTAATTCGAAGCAACGCGAAGAACCTTACCAAGTCTTGACATCCCCCTGACGAGTGAGTAACGTCACTTTTCCTTCGGGACAGGGGAGACAGGTGGTG
UC vs CD	ASV0336	5.29314	0.000361463	0.00326275	Bacteria	Firmicutes	Clostridia	Clostridiales	Lachnospiraceae	Sellimonas	intestinalis	GGACCCGCACAAGCGGTGGAGCATGTGGTTTAATTCGAAGCAACGCGAAGAACCTTACCTGGTCTTGACATCCGGATGACGGGCGAGTAATGTCGCCGTCCCTTCGGGGCATCCGAGACAGGTGGTG
UC vs CD	ASV0338	-4.07847	4.19838e-06	8.63549e-05	Bacteria	Actinobacteria	Actinobacteria	Actinomycetales	Actinomycetaceae	Actinomyces	NA	GGGCCCGCACAAGCGGCGGAGCATGCGGATTAATTCGATGCAACGCGAAGAACCTTACCAAGGCTTGACATGCACGGCGGCACTGCAGAGATGTGGTGGCATTTGGTTGGTCGTGTGCAGGTGGTG
UC vs CD	ASV0340	4.40876	0.00170691	0.0128018	Bacteria	Firmicutes	Clostridia	Clostridiales	Ruminococcaceae	NA	NA	GGGCCCGCACAAGCAGTGGAGTATGTGGTTTAATTCGAAGCAACGCGAAGAACCTTACCAGGTCTTGACATCCAACTAACGAGGCAGAGATGCGTTAGGTGCCCTTCGGGGAAAGTTGAGACAGGTGGTG
UC vs CD	ASV0351	-28.085	7.43194e-15	5.20236e-13	Bacteria	Firmicutes	Clostridia	Clostridiales	Lachnospiraceae	NA	NA	GGACCCGCACAAGCGGTGGAGCATGTGGTTTAATTCGAAGCAACGCGAAGAACCTTACCAAGTCTTGACATCCCGGTGACCGGTCGGTAATGCGGCCTTCTCTTCGGAGCATCGGTGACAGGTGGTG
UC vs CD	ASV0353	5.93364	4.31774e-06	8.63549e-05	Bacteria	Firmicutes	Clostridia	Clostridiales	Lachnospiraceae	CAG-56	NA	GGACCCGCACAAGCGGTGGAGCATGTGGTTTAATTCGAAGCAACGCGAAGAACCTTACCAAGCCTTGACATCCCATTGACAGAGTATGTAATGTGCTTTCCCTTCGGGGCAGTGGTGACAGGTGGTG
UC vs CD	ASV0368	-4.52706	5.52139e-06	0.000105408	Bacteria	Actinobacteria	Coriobacteriia	Coriobacteriales	Atopobiaceae	Atopobium	parvulum	GGGCCCGCACAAGCAGCGGAGCATGTGGTTTAATTCGAAGCAACGCGAAGAACCTTACCAGGGCTTGACATTTAGGTGAAGCGGCGGAAACGTCGTGGCCGAAAGGAGCCTAAACAGGTGGTG
UC vs CD	ASV0369	-4.69195	0.00455808	0.0269633	Bacteria	Firmicutes	Clostridia	Clostridiales	Lachnospiraceae	NA	NA	GGACCCGCACAAGCGGTGGAGCATGTGGTTTAATTCGAAGCAACGCGAAGAACCTTACCTGCTCTTGACATCTCCCTGACCGGCAAGCAATGTTGCCTTTCCTTCGGGACAGGGATGACAGGTGGTG
UC vs CD	ASV0370	-4.64475	0.000132701	0.00159241	Bacteria	Firmicutes	Clostridia	Clostridiales	Lachnospiraceae	Tyzzerella	NA	GGGCCCGCACAAGCGGTGGAGCATGTGGTTTAATTCGAAGCAACGCGAAGAACCTTACCAAGGCTTGACATCCCGATGACCGTCCTAGAGATAGGACTTCTCTTCGGAGCATCGGTGACAGGTGGTG
UC vs CD	ASV0379	-2.73112	0.00958831	0.0473775	Bacteria	Firmicutes	Clostridia	Clostridiales	Ruminococcaceae	Faecalibacterium	NA	GGGCCCGCACAAGCAGTGGAGTATGTGGTTTAATTCGACGCAACGCGAAGAACCTTACCAAGTCTTGACATCCCTTGACGAACATAGAAATATGCTTTCTCTTCGGAGCAAGGAGACAGGTGGTG
UC vs CD	ASV0381	-2.5779	0.0074463	0.0376801	Bacteria	Fusobacteria	Fusobacteriia	Fusobacteriales	Fusobacteriaceae	Fusobacterium	nucleatum	GGACCCGCACAAGCGGTGGAGCATGTGGTTTAATTCGACGCAACGCGAGGAACCTTACCAGCGTTTGACATCTTAGGAATGAGATAGAGATATTTCAGTGTCCCTTCGGGGAAACCTAAAGACAGGTGGTG
UC vs CD	ASV0394	-4.79202	0.00316168	0.0214178	Bacteria	Firmicutes	Clostridia	Clostridiales	Family_XIII	Family_XIII_UCG-001	NA	GGACCCGCACAAGCAGCGGAGCATGTGGTTTAATTCGAAGCAACGCGAAGAACCTTACCAGGGCTTGACATCCCTCTGACAGGACTTTAATCGGTTCCTTCTTCGGACAGAGGAGACAGGTGGTG
UC vs CD	ASV0405	-2.12282	0.00522638	0.0296632	Bacteria	Bacteroidetes	Bacteroidia	Bacteroidales	Bacteroidaceae	Bacteroides	fragilis	GGGCCCGCACAAGCGGAGGAACATGTGGTTTAATTCGATGATACGCGAGGAACCTTACCCGGGCTTAAATTGCAGTGGAATGATGTGGAAACATGTCAGTGAGCAATCACCACTGTGAAGGTGCTG
UC vs CD	ASV0407	4.32897	0.000271806	0.00265485	Bacteria	Firmicutes	Clostridia	Clostridiales	Lachnospiraceae	Lachnospira	pectinoschiza	GGACCCGCACAAGCGGTGGAGCATGTGGTTTAATTCGAAGCAACGCGAAGAACCTTACCAAGTCTTGACATCCTCTTGACCGGTCAGTAATGTGGCCTTTTCTTCGGAACAAGAGTGACAGGTGGTG
UC vs CD	ASV0425	1.91425	0.01039	0.0484188	Bacteria	Firmicutes	Clostridia	Clostridiales	Lachnospiraceae	Blautia	NA	GGACCCGCACAAGCGGTGGAGCATGTGGTTTAATTCGAAGCAACGCGAAGAACCTTACCAAGTCTTGACATCTGCCTGACCGGTGAGTAACGTCACCTTTCCTTCGGGACAGGCAAGACAGGTGGTG
UC vs CD	ASV0435	-2.59974	0.0113277	0.0490476	Bacteria	Firmicutes	Clostridia	Clostridiales	Family_XIII	Family_XIII_UCG-001	NA	GGACCCGCACAAGCAGCGGAGCATGTGGTTTAATTCGAAGCAACGCGAAGAACCTTACCAGGACTTGACATCCCTCTGACAGAGCCTTAACCGGCTCCTTCTTCGGACAGAGGAGACAGGTGGTG
UC vs CD	ASV0439	3.70888	0.00533875	0.029897	Bacteria	Firmicutes	Clostridia	Clostridiales	Lachnospiraceae	Lachnospiraceae_UCG-004	NA	GGACCCGCACAAGCGGTGGAGCATGTGGTTTAATTCGAAGCAACGCGAAGAACCTTACCAAATCTTGACATCCCTCTGAAAAATCCTTAATCGGATTCCTCCTTCGGGACAGAGGTGACAGGTGGTG
UC vs CD	ASV0441	3.73234	0.00641543	0.0341074	Bacteria	Firmicutes	Clostridia	Clostridiales	Lachnospiraceae	Lachnoclostridium	NA	GGACCCGCACAAGCGGTGGAGCATGTGGTTTAATTCGAAGCAACGCGAAGAACCTTACCAAGTCTTGACATCGTAGCGATCGGAACTTAACCGTTCCTTCCCTTCGGGGCGCTATAGACAGGTGGTG
UC vs CD	ASV0448	-24.4043	7.70089e-19	1.07812e-16	Bacteria	NA	NA	NA	NA	NA	NA	GGACTCGCACAAGCGGTGGAGCATGTGGTTTAATTCGACGCAACGCGAAAAACCTTACCAGGCCTTGACATACCGATGACGTCTTTAGAGATAGAGAGTTACCTTCGGGTACATCGGATACAGGTGGTG
UC vs CD	ASV0456	-30	1.74436e-19	3.66315e-17	Bacteria	Firmicutes	Clostridia	Clostridiales	Lachnospiraceae	NA	NA	GGACCCGCACAAGCGGTGGAGCATGTGGTTTAATTCGAAGCAACGCGAAGAACCTTACCTGCTCTTGACATCTCCCTGACCAGCAAGTAATGTTGCCTTTCCTTCGGGACAGGGATGACAGGTGGTG
UC vs CD	ASV0461	-26.415	1.18518e-18	1.24444e-16	Bacteria	Firmicutes	Clostridia	Clostridiales	Lachnospiraceae	NA	NA	GGACCCGCACAAGCGGTGGAGCATGTGGTTTAATTCGAAGCAACGCGAAGAACCTTACCAAGTCTTGACATCCCCTTGACGAGTGAGTAACGTCACTTTTCCTTCGGGACAGGGGAGACAGGTGGTG
UC vs CD	ASV0470	-3.93128	0.0100657	0.0484188	Bacteria	Firmicutes	Clostridia	Clostridiales	Ruminococcaceae	Ruminiclostridium_9	NA	GGGCCCGCACAAGCGGTGGAGTATGTGGTTTAATTCGAAGCAACGCGAAGAACCTTACCAGGGCTTGACATCCCGAGGCTCGGTGTAGAGATACACCTTTCTCTTCGGAGACCTCGGTGACAGGTGGTG
UC vs CD	ASV0477	4.3111	2.05607e-05	0.000319832	Bacteria	Firmicutes	Clostridia	Clostridiales	Ruminococcaceae	Ruminiclostridium_9	NA	GGGCCCGCACAAGCGGTGGAGTATGTGGTTTAATTCGAAGCAACGCGAAGAACCTTACCAGGGCTTGACATCCCGAGGCCCGGCTTAGAGATAAGCCTTTCTCTTCGGAGACCTCGGTGACAGGTGGTG
UC vs CD	ASV0483	-2.64698	0.000537169	0.00442375	Bacteria	Firmicutes	Clostridia	Clostridiales	Ruminococcaceae	Anaerotruncus	colihominis	GGGCCCGCACAAGCAGTGGAGTATGTGGTTTAATTCGAAGCAACGCGAAGAACCTTACCAGGTCTTGACATCGGATGCATAGCCTAGAGATAGGTGAAGCCCTTCGGGGCATCCAGACAGGTGGTG
UC vs CD	ASV0488	2.91305	0.00407087	0.0251436	Bacteria	Firmicutes	Clostridia	Clostridiales	Lachnospiraceae	Roseburia	faecis	GGACCCGCACAAGCGGTGGAGCATGTGGTTTAATTCGAAGCAACGCGAAGAACCTTACCAAGTCTTGACATCCCGATGACAGAGTATGTAATGTACTTTCTCTTCGGAGCATCGGTGACAGGTGGTG
UC vs CD	ASV0489	-12.0137	9.34792e-06	0.000157045	Bacteria	Firmicutes	Clostridia	Clostridiales	Ruminococcaceae	NA	NA	GGGCCCGCACAAGCAGTGGAGTATGTGGTTTAATTCGAAGCAACGCGAAGAACCTTACCAGGCCTTGACATCCCGATGACCGGCTTAGAGATAAGCCTTCTCTTCGGAGCATCGGAGACAGGTGGTG
UC vs CD	ASV0491	-3.41138	0.00366559	0.0240554	Bacteria	Firmicutes	Clostridia	Clostridiales	Lachnospiraceae	Hungatella	hathewayi	GGACCCGCACAAGCGGTGGAGCATGTGGTTTAATTCGAAGCAACGCGAAGAACCTTACCAAGTCTTGACATCCCACTGAAAATCACTTAACCGTGATCCCTCTTCGGAGCAGTGGAGACAGGTGGTG
UC vs CD	ASV0494	-18.7809	2.33341e-21	9.80031e-19	Bacteria	Firmicutes	Clostridia	Clostridiales	Ruminococcaceae	Ruminiclostridium_6	NA	GGGCCCGCACAAGCAGTGGAGTATGTGGTTTAATTCGACGCAACGCGAAGAACCTTACCAGGTCTTGACATCAAGTGACAGTCTAAGAGATTAGACCTTCCCTTCGGGGACACAAAGACAGGTGGTG
UC vs CD	ASV0499	-4.64732	2.26159e-05	0.000332445	Bacteria	Proteobacteria	Gammaproteobacteria	Pasteurellales	Pasteurellaceae	Aggregatibacter	NA	GGGCCCGCACAAGCGGTGGAGCATGTGGTTTAATTCGATGCAACGCGAAGAACCTTACCTACTCTTGACATCCATGGAATCCTGTAGAGATACGGGAGTGCCTTCGGGAACCATGAGACAGGTGCTG
UC vs CD	ASV0506	-3.81102	0.0109468	0.0484188	Bacteria	Firmicutes	Clostridia	Clostridiales	Family_XIII	Mogibacterium	NA	GGACCCGCACAAGCAGCGGAGCATGTGGTTTAATTCGAAGCAACGCGAAGAACCTTACCAGGGCTTGACATCCTGCTGACAGGACCTTAACCGGTCCCTTCTTCGGACAGCAGAGACAGGTGGTG
UC vs CD	ASV0507	4.52253	0.00275315	0.0195987	Bacteria	Firmicutes	Clostridia	Clostridiales	Lachnospiraceae	Lachnospiraceae_UCG-004	NA	GGACCCGCACAAGCGGTGGAGCATGTGGTTTAATTCGAAGCAACGCGAAGAACCTTACCAAATCTTGACATCCCTCTGAAAAGCCTTCAATCGGGCTCCTCCTTCGGGACAGAGGTGACAGGTGGTG
UC vs CD	ASV0512	3.43944	0.0115693	0.0491294	Bacteria	Actinobacteria	Actinobacteria	Bifidobacteriales	Bifidobacteriaceae	Bifidobacterium	NA	GGGCCCGCACAAGCGGCGGAGCATGCGGATTAATTCGATGCAACGCGAAGAACCTTACCTGGGCTTGACATGTTCCCGACAGCCGTAGAGATACGGTCTCCCTTCGGGGCGGGTTCACAGGTGGTG
UC vs CD	ASV0530	-5.55768	0.000177805	0.00188042	Bacteria	Firmicutes	Clostridia	Clostridiales	Family_XIII	Family_XIII_AD3011_group	NA	GGACCCGCACAAGCAGCGGAGCATGTGGTTTAATTCGAAGCAACGCGAAGAACCTTACCAGGACTTGACATCCCTCTGAAACCCCTGATAACGAAGGGGCCTCTACGGACAGAGGAGACAGGTGGTG
UC vs CD	ASV0574	-4.87579	5.45424e-11	2.86347e-09	Bacteria	Firmicutes	Clostridia	Clostridiales	Lachnospiraceae	NA	NA	GGACCCGCACAAGCGGTGGAGCATGTGGTTTAATTCGAAGCAACGCGAAGAACCTTACCTGCTCTTGACATCCCCCTGACCGGCGCGTAATGGTGCCTTTCCTTCGGGACAGGGGAGACAGGTGGTG
UC vs CD	ASV0584	-4.90593	0.000159282	0.00185829	Bacteria	Firmicutes	Clostridia	Clostridiales	Family_XIII	Family_XIII_AD3011_group	NA	GGACCCGCACAAGCAGCGGAGCATGTGGTTTAATTCGAAGCAACGCGAAGAACCTTACCAGGACTTGACATCCCTCTGAAAGCCGTGATAACGATCGGCCCTCTTCGGACAGAGGTGACAGGTGGTG
UC vs CD	ASV0608	4.88774	0.00168949	0.0128018	Bacteria	Firmicutes	Clostridia	Clostridiales	Lachnospiraceae	NA	NA	GGACCCGCACAAGCGGTGGAGCATGTGGTTTAATTCGAAGCAACGCGAAGAACCTTACCTGCTCTTGACATCCCACTGACAGGTCAGTAATGTGACCCTTTCTTCGGAACAGTGGTGACAGGTGGTG
UC vs CD	ASV0635	-5.31256	5.26168e-08	1.69993e-06	Bacteria	Firmicutes	Clostridia	Clostridiales	Family_XIII	Family_XIII_AD3011_group	NA	GGACCCGCACAAGCAGCGGAGCATGTGGTTTAATTCGAAGCAACGCGAAGAACCTTACCAGGACTTGACATCCCTCTGACAGCCTTTTAATCGAGGTTTTCTACGGACAGAGGAGACAGGTGGTG
UC vs CD	ASV0665	-2.21988	0.010799	0.0484188	Bacteria	Firmicutes	Clostridia	Clostridiales	Lachnospiraceae	NA	NA	GGACCCGCACAAGCGGTGGAGCATGTGGTTTAATTCGAAGCAACGCGAAGAACCTTACCTGCCCTTGACATCCGAATGACCGGTGAGTAATGTCGCCTTTCCTTCGGGACATTCGAGACAGGTGGTG
UC vs CD	ASV0737	-3.53413	0.00700115	0.0358595	Bacteria	Bacteroidetes	Bacteroidia	Bacteroidales	Bacteroidaceae	Bacteroides	NA	GGGCCCGCACAAGCGGAGGAACATGTGGTTTAATTCGATGATACGCGAGGAACCTTACCCGGGCTTAAATTGCAGATGAATTACGGTGAAAGCCGTAAGCCGCAAGGTATCTGTGAAGGTGCTG
UC vs CD	ASV0785	3.73781	0.00473718	0.0276335	Bacteria	Firmicutes	Clostridia	Clostridiales	Ruminococcaceae	NA	NA	GGGCCCGCACAAGCAGTGGAGTATGTGGTTTAATTCGACGCAACGCGAAGAACCTTACCAGGTCTTGACATCCAACTAACGAGGTAGAGATACGTCAGGTGCCCTTCGGGGAAAGTTGAGACAGGTGGTG
UC vs CD	ASV0822	-6.10949	8.02381e-06	0.000140417	Bacteria	Firmicutes	Clostridia	Clostridiales	Lachnospiraceae	NA	NA	GGACCCGCACAAGCGGTGGAGCATGTGGTTTAATTCGAAGCAACGCGAAGAACCTTACCTGCCCTTGACATCCGAATGACGAGCGAGTAATGTCGTTTTTCCTTCGGGACATTCGAGACAGGTGGTG
UC vs CD	ASV0856	-4.49291	0.000416102	0.00364089	Bacteria	Actinobacteria	Actinobacteria	Actinomycetales	Actinomycetaceae	Actinomyces	NA	GGGCCCGCACAAGCGGCGGAGCATGCGGATTAATTCGATGCAACGCGAAGAACCTTACCAAGGCTTGACATGTGCCGGTCGGCTCCGGAGACGGGGTTTCCTCCTTGTGGGGCCGGTTCACAGGTGGTG
UC vs CD	ASV0870	-3.54888	0.00693578	0.0358595	Bacteria	Firmicutes	Bacilli	Lactobacillales	Streptococcaceae	Streptococcus	NA	GGGCCCGCACAAGCGGTGGAGCATGTGGTTTAATTCGAAGCAACGCGAAGAACCTTACCAGGTCTTGACATCCCGATGCCCGCTCTAGAGATAGAGCTTTACTTCGGTACATCGGTGACAGGTGGTG
UC vs CD	ASV0919	-4.15378	0.00501181	0.028835	Bacteria	Firmicutes	Bacilli	Lactobacillales	Streptococcaceae	Streptococcus	NA	GGGCCCGCACAAGCGGTGGAGCATGTGGTTTAATTCGAAGCAACGCGAAGAACCTTACCAGGTCTTGACATCCCTCTGATCGCTCTAGAGATAGAGTTTTCCTTCGGGACAGAGGTGACAGGTGGTG
UC vs CD	ASV1420	-3.7507	0.00787976	0.0393988	Bacteria	Bacteroidetes	Bacteroidia	Bacteroidales	Prevotellaceae	Prevotella_7	NA	GGGCCCGCACAAGCGGAGGAACATGTGGTTTAATTCGATGATACGCGAGGAACCTTACCCGGGCTTGAATTGCAGAGGAAGGATTTAGAGATAATGACGCCCTTCGGGGTCTCTGTGAAGGTGCTG
UC vs CD	ASV1694	11.9336	0.000939742	0.00759023	Bacteria	Proteobacteria	Gammaproteobacteria	Enterobacteriales	Enterobacteriaceae	Yokenella	NA	GGGCCCGCACAAGCGGTGGAGCATGTGGTTTAATTCGATGCAACGCGAAGAACCTTACCTACTCTTGACATCCACGGAACTTAGCAGAGATGCTTTGGTGCCTTCGGGAACCGTGAGACAGGTGCTG
UC vs non-IBD	ASV0001	-2.55133	0.00133855	0.0121831	Bacteria	Bacteroidetes	Bacteroidia	Bacteroidales	Bacteroidaceae	Bacteroides	NA	GGGCCCGCACAAGCGGAGGAACATGTGGTTTAATTCGATGATACGCGAGGAACCTTACCCGGGCTTAAATTGCAGATGAATTACGGTGAAAGCCGTAAGCCGCAAGGCATCTGTGAAGGTGCTG
UC vs non-IBD	ASV0004	-3.02588	6.05412e-07	1.80615e-05	Bacteria	Firmicutes	Clostridia	Clostridiales	Lachnospiraceae	NA	NA	GGACCCGCACAAGCGGTGGAGCATGTGGTTTAATTCGAAGCAACGCGAAGAACCTTACCTGCTCTTGACATCTCCCTGACCGGCAAGTAATGTTGCCTTTCCTTCGGGACAGGGATGACAGGTGGTG
UC vs non-IBD	ASV0009	-3.70758	1.39056e-06	3.93017e-05	Bacteria	Bacteroidetes	Bacteroidia	Bacteroidales	Tannerellaceae	Parabacteroides	distasonis	GGGCCCGCACAAGCGGAGGAACATGTGGTTTAATTCGATGATACGCGAGGAACCTTACCCGGGTTTGAACGCATTCGGACCGAGGTGGAAACACCTTTTCTAGCAATAGCCGTTTGCGAGGTGCTG
UC vs non-IBD	ASV0013	-1.82003	0.00683161	0.0397569	Bacteria	Firmicutes	Clostridia	Clostridiales	Lachnospiraceae	Lachnoclostridium	NA	GGACCCGCACAAGCGGTGGAGCATGTGGTTTAATTCGAAGCAACGCGAAGAACCTTACCAAGTCTTGACATCGTGATGACCGGAACTTAACCGTTCCTTCCCTTCGGGGCATCATAGACAGGTGGTG
UC vs non-IBD	ASV0028	-3.10702	0.0010996	0.0101933	Bacteria	Firmicutes	Clostridia	Clostridiales	Ruminococcaceae	Faecalibacterium	NA	GGGCCCGCACAAGCAGTGGAGTATGTGGTTTAATTCGACGCAACGCGAAGAACCTTACCAAGTCTTGACATCCCTTGACGATGCTGGAAACAGCATTTCTCTTCGGAGCAAGGAGACAGGTGGTG
UC vs non-IBD	ASV0030	-3.64202	7.9603e-05	0.00125726	Bacteria	Firmicutes	Clostridia	Clostridiales	Lachnospiraceae	Agathobacter	NA	GGACCCGCACAAGCGGTGGAGCATGTGGTTTAATTCGAAGCAACGCGAAGAACCTTACCAAGTCTTGACATCCTTCTGACCGGTACTTAACCGTACCTTCTCTTCGGAGCAGGAGTGACAGGTGGTG
UC vs non-IBD	ASV0041	6.15257	5.30044e-09	2.37195e-07	Bacteria	Firmicutes	Clostridia	Clostridiales	Lachnospiraceae	Lachnoclostridium	NA	GGACCCGCACAAGCGGTGGAGCATGTGGTTTAATTCGAAGCAACGCGAAGAACCTTACCAAGTCTTGACATCCTCTTGACCGGCGTGTAACGGCGCCTTCCCTTCGGGGCAAGAGAGACAGGTGGTG
UC vs non-IBD	ASV0045	3.67989	0.000945397	0.00940145	Bacteria	Firmicutes	Clostridia	Clostridiales	Ruminococcaceae	Faecalibacterium	NA	GGGCCCGCACAAGCAGTGGAGTATGTGGTTTAATTCGACGCAACGCGAAGAACCTTACCAAGTCTTGACATCCTCTGACGAACGTAGAAATACGTTTTCTCTTCGGAGCAGAGAGACAGGTGGTG
UC vs non-IBD	ASV0046	5.59073	1.33114e-05	0.000255293	Bacteria	Bacteroidetes	Bacteroidia	Bacteroidales	Bacteroidaceae	Bacteroides	massiliensis	GGGCCCGCACAAGCGGAGGAACATGTGGTTTAATTCGATGATACGCGAGGAACCTTACCCGGGCTTAAATTGCAACCGAATATGGCGGAAACGCTATAGCTAGCAATAGCGGTTGTGAAGGTGCTG
UC vs non-IBD	ASV0048	-3.09514	0.000999511	0.00975886	Bacteria	Firmicutes	Clostridia	Clostridiales	Ruminococcaceae	Faecalibacterium	NA	GGGCCCGCACAAGCAGTGGAGTATGTGGTTTAATTCGACGCAACGCGAAGAACCTTACCAAGTCTTGACATCCTGCGACGGACATAGAAATATGTTTTTCCTTCGGGACGCAGAGACAGGTGGTG
UC vs non-IBD	ASV0049	-2.19335	0.00576055	0.0365177	Bacteria	Actinobacteria	Coriobacteriia	Coriobacteriales	Coriobacteriaceae	Collinsella	NA	GGGCCCGCACAAGCAGCGGAGCATGTGGCTTAATTCGAAGCAACGCGAAGAACCTTACCAGGGCTTGACATATGGGTGAAGCGGGGGAGACCCCGTGGCCGAGAGGAGCCCATACAGGTGGTG
UC vs non-IBD	ASV0050	-3.52016	0.00344012	0.0246312	Bacteria	Proteobacteria	Gammaproteobacteria	Betaproteobacteriales	Burkholderiaceae	Sutterella	wadsworthensis	GGACCCGCACAAGCGGTGGATGATGTGGATTAATTCGATGCAACGCGAAAAACCTTACCTAGCCTTGACATGCCAGGAAGGCCTGAGAGATCAGGCCGTGCCCGCAAGGGAATCTGGACACAGGTGCTG
UC vs non-IBD	ASV0058	-3.41146	0.00678551	0.0397569	Bacteria	Bacteroidetes	Bacteroidia	Bacteroidales	Tannerellaceae	Parabacteroides	merdae	GGGCCCGCACAAGCGGAGGAACATGTGGTTTAATTCGATGATACGCGAGGAACCTTACCCGGGTTTGAACGTAGTCTGACCGGAGTGGAAACACTCCTTCTAGCAATAGCAGATTACGAGGTGCTG
UC vs non-IBD	ASV0065	-6.22694	7.62965e-09	3.15163e-07	Bacteria	Bacteroidetes	Bacteroidia	Bacteroidales	Bacteroidaceae	Bacteroides	caccae	GGGCCCGCACAAGCGGAGGAACATGTGGTTTAATTCGATGATACGCGAGGAACCTTACCCGGGCTTAAATTGCAAATGAATTATGGGGAAACCCATAGGCCGTAAGGCATTTGTGAAGGTGCTG
UC vs non-IBD	ASV0068	-3.47629	2.31878e-06	5.65993e-05	Bacteria	Firmicutes	Clostridia	Clostridiales	Lachnospiraceae	Coprococcus_3	NA	GGACCCGCACAAGCGGTGGAGCATGTGGTTTAATTCGAAGCAACGCGAAGAACCTTACCTGCTCTTGACATCCCGGTGACCGGCATGTAATGATGCCTTTTCTTCGGAACACCGGTGACAGGTGGTG
UC vs non-IBD	ASV0074	-3.98011	0.00299988	0.0226893	Bacteria	Proteobacteria	Gammaproteobacteria	Betaproteobacteriales	Burkholderiaceae	Sutterella	wadsworthensis	GGACCCGCACAAGCGGTGGATGATGTGGATTAATTCGATGCAACGCGAAAAACCTTACCTAGCCTTGACATGCCAGGAAGGTCTGAGAGATCAGGCCGTGCCCGCAAGGGAATCTGGACACAGGTGCTG
UC vs non-IBD	ASV0078	-2.76932	0.00500579	0.0340111	Bacteria	Bacteroidetes	Bacteroidia	Bacteroidales	Rikenellaceae	Alistipes	finegoldii	GGGCCCGCACAAGCGGAGGAACATGTGGTTTAATTCGATGATACGCGAGGAACCTTACCCGGGCTTGAAAGTTAGTGACGATTCTGGAAACAGGATTTCCCTTCGGGGCACGAAACTAGGTGCTG
UC vs non-IBD	ASV0082	-3.95884	3.26039e-06	7.6123e-05	Bacteria	Firmicutes	Clostridia	Clostridiales	Lachnospiraceae	Coprococcus_3	comes	GGACCCGCACAAGCGGTGGAGCATGTGGTTTAATTCGAAGCAACGCGAAGAACCTTACCTGCTCTTGACATCCCGGTGACCGGCGTGTAATGACGCCTTTTCTTCGGAACACCGGTGACAGGTGGTG
UC vs non-IBD	ASV0097	-2.83011	2.48836e-05	0.000445417	Bacteria	Firmicutes	Clostridia	Clostridiales	Lachnospiraceae	NA	NA	GGACCCGCACAAGCGGTGGAGCATGTGGTTTAATTCGAAGCAACGCGAAGAACCTTACCAGGTCTTGACATCCTTCTGACCGCACCTTAATCGGTGCTTTCCTTCGGGACAGAAGAGACAGGTGGTG
UC vs non-IBD	ASV0098	-1.73481	0.00394968	0.0275452	Bacteria	Firmicutes	Erysipelotrichia	Erysipelotrichales	Erysipelotrichaceae	Erysipelotrichaceae_UCG-003	NA	GGGCCCGCACAAGCGGTGGAGCATGTGGTTTAATTCGAAGCAACGCGAAGAACCTTACCAGGTCTTGACATCGATCTAAAGGCTCCAGAGATGGAGAGATAGCTATAGAGAAGACAGGTGGTG
UC vs non-IBD	ASV0107	-9.4064	1.30302e-12	1.1662e-10	Bacteria	Firmicutes	Negativicutes	Selenomonadales	Acidaminococcaceae	Phascolarctobacterium	faecium	GGGCCCGCACAAGCGGTGGAGTATGTGGTTTAATTCGACGCAACGCGAAGAACCTTACCAAGGCTTGACATTGATTGAACGCTCTAGAGATAGAGATTTCCCTTCGGGGACAAGAAAACAGGTGGTG
UC vs non-IBD	ASV0108	-4.24327	0.000492972	0.00551513	Bacteria	Bacteroidetes	Bacteroidia	Bacteroidales	Bacteroidaceae	Bacteroides	NA	GGGCCCGCACAAGCGGAGGAACATGTGGTTTAATTCGATGATACGCGAGGAACCTTACCCGGGCTTAAATTGCAGATGAATTACGGTGAAAGCCGTAAGCCGCAAGGCGTCTGTGAAGGTGCTG
UC vs non-IBD	ASV0113	-3.0177	0.000421438	0.00514345	Bacteria	Firmicutes	Clostridia	Clostridiales	Lachnospiraceae	Roseburia	inulinivorans	GGACCCGCACAAGCGGTGGAGCATGTGGTTTAATTCGAAGCAACGCGAAGAACCTTACCAAGTCTTGACATCCCGGTGACCGGACAGTAATGTGTCCTTTTCTTCGGAACACCGGTGACAGGTGGTG
UC vs non-IBD	ASV0114	-7.35611	6.89109e-06	0.000142328	Bacteria	Bacteroidetes	Bacteroidia	Bacteroidales	Bacteroidaceae	Bacteroides	stercoris	GGGCCCGCACAAGCGGAGGAACATGTGGTTTAATTCGATGATACGCGAGGAACCTTACCCGGGCTTAAATTGCAACTGACGGAATCGGAAACGGTTCTTTCTTCGGACAGTTGTGAAGGTGCTG
UC vs non-IBD	ASV0124	-3.71587	3.46658e-06	7.75648e-05	Bacteria	Firmicutes	Clostridia	Clostridiales	Lachnospiraceae	Lachnospiraceae_NK4A136_group	NA	GGACCCGCACAAGCGGTGGAGCATGTGGTTTAATTCGAAGCAACGCGAAGAACCTTACCTGGTCTTGACATCCCTATGAATAACGGGCAATGCCGTTAGTACTTCGGTACATAGGAGACAGGTGGTG
UC vs non-IBD	ASV0134	-2.60119	4.74396e-05	0.000821777	Bacteria	Firmicutes	Clostridia	Clostridiales	Lachnospiraceae	Blautia	obeum	GGACCCGCACAAGCGGTGGAGCATGTGGTTTAATTCGAAGCAACGCGAAGAACCTTACCAAGTCTTGACATCCCTCTGACCGTTCCTTAACCGGAACTTTCCTTCGGGACAGGGGAGACAGGTGGTG
UC vs non-IBD	ASV0138	-5.22307	9.18266e-08	3.28739e-06	Bacteria	Firmicutes	Clostridia	Clostridiales	Lachnospiraceae	Lachnospira	NA	GGACCCGCACAAGCGGTGGAGCATGTGGTTTAATTCGAAGCAACGCGAAGAACCTTACCAAGTCTTGACATCCTTCTGACCGGACAGTAATGTGTCCTTTCCTTCGGGACAGAAGTGACAGGTGGTG
UC vs non-IBD	ASV0149	-18.1324	2.08692e-06	5.42033e-05	Bacteria	Bacteroidetes	Bacteroidia	Bacteroidales	Rikenellaceae	Alistipes	NA	GGGCCCGCACAAGCGGAGGAACATGTGGTTTAATTCGATGATACGCGAGGAACCTTACCCGGGCTTGAAAGTTATCGACGGACCTAGAAATAGGTCTTCCCTACGGGGCGAGAAACTAGGTGCTG
UC vs non-IBD	ASV0151	8.68316	9.53412e-10	5.11982e-08	Bacteria	Firmicutes	Clostridia	Clostridiales	Lachnospiraceae	NA	NA	GGACCCGCACAAGCGGTGGAGCATGTGGTTTAATTCGAAGCAACGCGAAGAACCTTACCAAGTCTTGACATCCTTCTGACCGGCGCGTAACGGCGCCTTCTCTTCGGAGCAGGAGTGACAGGTGGTG
UC vs non-IBD	ASV0152	8.62039	9.53545e-16	2.56027e-13	Bacteria	Firmicutes	Erysipelotrichia	Erysipelotrichales	Erysipelotrichaceae	NA	NA	GGGCCCGCACAAGCGGTGGAGTATGTGGTTTAATTCGAAGCAACGCGAAGAACCTTACCAGGCCTTGACATGGAAACAAATACCCTAGAGATAGGGGGATAATTATGGATCACACAGGTGGTG
UC vs non-IBD	ASV0154	-2.72258	0.00137823	0.0123352	Bacteria	Firmicutes	Clostridia	Clostridiales	Lachnospiraceae	Fusicatenibacter	NA	GGACCCGCACAAGCGGTGGAGCATGTGGTTTAATTCGAAGCAACGCGAAGAACCTTACCAGGTCTTGACATCCCGATGACCGGTCCGTAACGGGGCCTTCTCTTCGGAGCATTGGAGACAGGTGGTG
UC vs non-IBD	ASV0163	-7.07773	0.000270394	0.0035415	Bacteria	Bacteroidetes	Bacteroidia	Bacteroidales	Bacteroidaceae	Bacteroides	NA	GGGCCCGCACAAGCGGAGGAACATGTGGTTTAATTCGATGATACGCGAGGAACCTTACCCGGGCTTAAATTGCAAAGGAATAATCTGGAAACAGGTTAGTCTTCGGACCTTTGTGAAGGTGCTG
UC vs non-IBD	ASV0165	-3.49657	0.00626694	0.0386821	Bacteria	Firmicutes	Clostridia	Clostridiales	Christensenellaceae	Christensenellaceae_R-7_group	NA	GGGCCCGCACAAGCAGCGGAGCATGTGGTTTAATTCGACGCAACGCGAAGAACCTTACCAGGTCTTGACATCCACTTAAACTTACAGAGATGTAAGGTGTGCTTGCACAAAGTGAGACAGGTGGTG
UC vs non-IBD	ASV0167	3.13187	0.000781129	0.00817476	Bacteria	Firmicutes	Clostridia	Clostridiales	Lachnospiraceae	Coprococcus_1	NA	GGACCCGCACAAGCGGTGGAGCATGTGGTTTAATTCGAAGCAACGCGAAGAACCTTACCAGGCCTTGACATCCCGGTGACCGTCCCGTAATGGGGACCTCTCTTCGGAGCACCGGTGACAGGTGGTG
UC vs non-IBD	ASV0183	7.12361	2.11968e-06	5.42033e-05	Bacteria	Firmicutes	Bacilli	Lactobacillales	Enterococcaceae	Enterococcus	NA	GGGCCCGCACAAGCGGTGGAGCATGTGGTTTAATTCGAAGCAACGCGAAGAACCTTACCAGGTCTTGACATCCTTTGACCACTCTAGAGATAGAGCTTCCCCTTCGGGGGCAAAGTGACAGGTGGTG
UC vs non-IBD	ASV0188	-5.04356	0.000150263	0.00206901	Bacteria	Firmicutes	Clostridia	Clostridiales	Ruminococcaceae	Ruminococcus_2	bromii	GGGCCCGCACAAGCAGTGGAGTATGTGGTTTAATTCGAAGCAACGCGAAGAACCTTACCAGGTCTTGACATCCAACTAACGAAGTAGAGATACATTAGGTGCCCTTCGGGGAAAGTTGAGACAGGTGGTG
UC vs non-IBD	ASV0193	8.30687	1.20211e-08	4.61094e-07	Bacteria	Firmicutes	Clostridia	Clostridiales	Lachnospiraceae	Agathobacter	NA	GGACCCGCACAAGCGGTGGAGCATGTGGTTTAATTCGAAGCAACGCGAAGAACCTTACCAAGTCTTGACATCCTTCTGACCGGTACGTAACGGTACCTTCTCTTCGGAGCAGGAGTGACAGGTGGTG
UC vs non-IBD	ASV0205	5.13027	0.00232109	0.0186033	Bacteria	Firmicutes	Clostridia	Clostridiales	Peptostreptococcaceae	Clostridioides	difficile	GGACCCGCACAAGTAGCGGAGCATGTGGTTTAATTCGAAGCAACGCGAAGAACCTTACCTAAGCTTGACATCCCAATGACATCTCCTTAATCGGAGAGTTCCCTTCGGGGACATTGGTGACAGGTGGTG
UC vs non-IBD	ASV0207	-1.95122	0.00570908	0.0365177	Bacteria	Firmicutes	Clostridia	Clostridiales	Lachnospiraceae	Blautia	provencensis	GGACCCGCACAAGCGGTGGAGCATGTGGTTTAATTCGAAGCAACGCGAAGAACCTTACCAAGTCTTGACATCCCCCTGACCGGAACTTAACCGTTCCTTTCCTTCGGGACAGGGGAGACAGGTGGTG
UC vs non-IBD	ASV0217	-2.0412	0.00649319	0.0388494	Bacteria	Firmicutes	Clostridia	Clostridiales	Lachnospiraceae	NA	NA	GGACCCGCACAAGCGGTGGAGCATGTGGTTTAATTCGAAGCAACGCGAAGAACCTTACCAGGTCTTGACATCCCGATGAAAAACCCGTAACGGGGTTCGCTCTTCGGAGCATCGGAGACAGGTGGTG
UC vs non-IBD	ASV0225	2.45092	0.00506683	0.0340111	Bacteria	Firmicutes	Clostridia	Clostridiales	Lachnospiraceae	Lachnospiraceae_UCG-004	NA	GGACCCGCACAAGCGGTGGAGCATGTGGTTTAATTCGAAGCAACGCGAAGAACCTTACCAAATCTTGACATCCCTCTGAAAAGTCCTTAATCGGGCTCCTCCTTCGGGACAGAGGTGACAGGTGGTG
UC vs non-IBD	ASV0239	3.43056	0.00550216	0.0360325	Bacteria	Firmicutes	Clostridia	Clostridiales	Ruminococcaceae	Faecalibacterium	NA	GGGCCCGCACAAGCAGTGGAGTATGTGGTTTAATTCGACGCAACGCGAAGAACCTTACCAAGTCTTGACATCCCTTGACAGGCATAGAAATATGTATTCTCTTCGGAGCAAGGAGACAGGTGGTG
UC vs non-IBD	ASV0240	-2.28801	0.0069593	0.0397569	Bacteria	Firmicutes	Clostridia	Clostridiales	Lachnospiraceae	NA	NA	GGACCCGCACAAGCGGTGGAGCATGTGGTTTAATTCGAAGCAACGCGAAGAACCTTACCTGCTCTTGACATCTCCCTGACCGGCAAGTAATGTTGCCTTTCCTTCGGGACGGGGATGACAGGTGGTG
UC vs non-IBD	ASV0248	5.63881	1.78776e-07	6.00016e-06	Bacteria	Firmicutes	Clostridia	Clostridiales	Lachnospiraceae	NA	NA	GGACCCGCACAAGCGGTGGAGCATGTGGTTTAATTCGAAGCAACGCGAAGAACCTTACCTGGTCTTGACATCCCCCTGACCGCTCTTTAATCGGAGCTTTCCTTCGGGACAGGGGAGACAGGTGGTG
UC vs non-IBD	ASV0257	-2.24078	0.00110095	0.0101933	Bacteria	Firmicutes	Clostridia	Clostridiales	Lachnospiraceae	NA	NA	GGACCCGCACAAGCGGTGGAGCATGTGGTTTAATTCGAAGCAACGCGAAGAACCTTACCAAGTCTTGACATCCCGATGACCGGTTCGTAATGGAACCTTCTCTTCGGAGCATCGGTGACAGGTGGTG
UC vs non-IBD	ASV0266	3.84224	0.00173323	0.0147737	Bacteria	Firmicutes	Clostridia	Clostridiales	Lachnospiraceae	NA	NA	GGACCCGCACAAGCGGTGGAGCATGTGGTTTAATTCGAAGCAACGCGAAGAACCTTACCTGGTCTTGACATCCCTCTGACCACTCTTTAATCGGAGCTTTCCTTCGGGACAGAGGAGACAGGTGGTG
UC vs non-IBD	ASV0280	-9.70256	2.0941e-12	1.60648e-10	Bacteria	Firmicutes	Clostridia	Clostridiales	Ruminococcaceae	Ruminococcaceae_UCG-005	NA	GGGCCCGCACAAGCAGTGGATTATGTGGTTTAATTCGACGCAACGCGAAGAACCTTACCAGGATTTGACATCCAACTAACGAAGTAGAGATACATCAGGTACCCTTCGGGGGAAGTTGAGACAGGTGGTG
UC vs non-IBD	ASV0282	-2.80896	8.50996e-05	0.00130567	Bacteria	Firmicutes	Clostridia	Clostridiales	Lachnospiraceae	NA	NA	GGACCCGCACAAGCGGTGGAGCATGTGGTTTAATTCGAAGCAACGCGAAGAACCTTACCAAGTCTTGACATCCCGATGACCGGTCTGTAATGGGACCTTCTCTTCGGAGCATCGGTGACAGGTGGTG
UC vs non-IBD	ASV0287	-3.11748	0.00873299	0.0488502	Bacteria	Firmicutes	Clostridia	Clostridiales	Lachnospiraceae	NA	NA	GGACCCGCACAAGCGGTGGAGCATGTGGTTTAATTCGAAGCAACGCGAAGAACCTTACCTGGTCTTGACATCCCGATGACCGCTCTGTAATGAGAGCTTTTCTTCGGAACATTGGAGACAGGTGGTG
UC vs non-IBD	ASV0305	-2.50365	0.00269051	0.0210783	Bacteria	Firmicutes	Clostridia	Clostridiales	Lachnospiraceae	NA	NA	GGACCCGCACAAGCGGTGGAGCATGTGGTTTAATTCGAAGCAACGCGAAGAACCTTACCAAGTCTTGACATCCCGATGACCGGTCTGTAATGGGGCCTTCTCTTCGGAGCATCGGTGACAGGTGGTG
UC vs non-IBD	ASV0321	-3.77504	0.00104877	0.010057	Bacteria	Firmicutes	Clostridia	Clostridiales	Lachnospiraceae	Blautia	NA	GGACCCGCACAAGCGGTGGAGCATGTGGTTTAATTCGAAGCAACGCGAAGAACCTTACCAAGTCTTGACATCCCTCTGACCGATCCGTAACGGGATCTTTCCTTCGGGACAGGGGAGACAGGTGGTG
UC vs non-IBD	ASV0324	5.95957	5.57697e-05	0.000935885	Bacteria	Firmicutes	Clostridia	Clostridiales	Lachnospiraceae	Dorea	NA	GGACCCGCACAAGCGGTGGAGCATGTGGTTTAATTCGAAGCAACGCGAAGAACCTTACCTGATCTTGACATCCCGATGACTGCTTCGTAATGGAAGCTTTTCTTCGGAACATCGGTGACAGGTGGTG
UC vs non-IBD	ASV0326	-5.85545	9.18131e-06	0.000182606	Bacteria	Firmicutes	Clostridia	Clostridiales	Christensenellaceae	Christensenellaceae_R-7_group	NA	GGGCCCGCACAAGCAGCGGAGCATGTGGTTTAATTCGAAGCAACGCGAAGAACCTTACCAGGTCTTGACATCCGTGTAAAGCCGAAGAGATTCGGTGTGAGCTTGCTCAATACGAGACAGGTGGTG
UC vs non-IBD	ASV0336	5.67534	0.000312383	0.00399404	Bacteria	Firmicutes	Clostridia	Clostridiales	Lachnospiraceae	Sellimonas	intestinalis	GGACCCGCACAAGCGGTGGAGCATGTGGTTTAATTCGAAGCAACGCGAAGAACCTTACCTGGTCTTGACATCCGGATGACGGGCGAGTAATGTCGCCGTCCCTTCGGGGCATCCGAGACAGGTGGTG
UC vs non-IBD	ASV0338	-3.97927	1.89726e-05	0.000351321	Bacteria	Actinobacteria	Actinobacteria	Actinomycetales	Actinomycetaceae	Actinomyces	NA	GGGCCCGCACAAGCGGCGGAGCATGCGGATTAATTCGATGCAACGCGAAGAACCTTACCAAGGCTTGACATGCACGGCGGCACTGCAGAGATGTGGTGGCATTTGGTTGGTCGTGTGCAGGTGGTG
UC vs non-IBD	ASV0344	-4.9227	3.6001e-07	1.13721e-05	Bacteria	Firmicutes	Clostridia	Clostridiales	Lachnospiraceae	NA	NA	GGACCCGCACAAGCGGTGGAGCATGTGGTTTAATTCGAAGCAACGCGAAGAACCTTACCTGCCCTTGACATCCGGCTGACCGGCGAGTAATGTCGCCTTTCCTTCGGGACAGCCGAGACAGGTGGTG
UC vs non-IBD	ASV0351	-29.4672	9.95742e-15	1.33678e-12	Bacteria	Firmicutes	Clostridia	Clostridiales	Lachnospiraceae	NA	NA	GGACCCGCACAAGCGGTGGAGCATGTGGTTTAATTCGAAGCAACGCGAAGAACCTTACCAAGTCTTGACATCCCGGTGACCGGTCGGTAATGCGGCCTTCTCTTCGGAGCATCGGTGACAGGTGGTG
UC vs non-IBD	ASV0368	-4.04068	0.000110913	0.00165446	Bacteria	Actinobacteria	Coriobacteriia	Coriobacteriales	Atopobiaceae	Atopobium	parvulum	GGGCCCGCACAAGCAGCGGAGCATGTGGTTTAATTCGAAGCAACGCGAAGAACCTTACCAGGGCTTGACATTTAGGTGAAGCGGCGGAAACGTCGTGGCCGAAAGGAGCCTAAACAGGTGGTG
UC vs non-IBD	ASV0385	-4.99022	0.00045059	0.00537704	Bacteria	Firmicutes	Clostridia	Clostridiales	Lachnospiraceae	NA	NA	GGACCCGCACAAGCGGTGGAGCATGTGGTTTAATTCGAAGCAACGCGAAGAACCTTACCAAGTCTTGACATCCCCCTGACTGGAACTTAACCGTTCCTTTCCTTCGGGACAGGGGAGACAGGTGGTG
UC vs non-IBD	ASV0390	-6.95288	6.2956e-05	0.00102447	Bacteria	Firmicutes	Clostridia	Clostridiales	Ruminococcaceae	NA	NA	GGACCCGCACAAGCAGTGGATTATGTGGTTTAATTCGAAGCAACGCGAAGAACCTTACCAGCACTTGACATCCAACTAACGAAATAGAGATATATTAGGTGCCCTTCGGGGAAAGTTGAGACAGGTGGTG
UC vs non-IBD	ASV0394	-6.52693	0.000122026	0.00177103	Bacteria	Firmicutes	Clostridia	Clostridiales	Family_XIII	Family_XIII_UCG-001	NA	GGACCCGCACAAGCAGCGGAGCATGTGGTTTAATTCGAAGCAACGCGAAGAACCTTACCAGGGCTTGACATCCCTCTGACAGGACTTTAATCGGTTCCTTCTTCGGACAGAGGAGACAGGTGGTG
UC vs non-IBD	ASV0414	-4.56793	0.000791597	0.00817476	Bacteria	Firmicutes	Clostridia	Clostridiales	Ruminococcaceae	Ruminococcaceae_NK4A214_group	NA	GGGCCCGCACAAGCAGTGGATTATGTGGTTTAATTCGAAGCAACGCGAAGAACCTTACCAGGGCTTGACATCCAACTAACGAAGCAGAGATGCATTAGGTGCCCTTCGGGGAAAGTTGAGACAGGTGGTG
UC vs non-IBD	ASV0435	-3.17346	0.00305265	0.0227677	Bacteria	Firmicutes	Clostridia	Clostridiales	Family_XIII	Family_XIII_UCG-001	NA	GGACCCGCACAAGCAGCGGAGCATGTGGTTTAATTCGAAGCAACGCGAAGAACCTTACCAGGACTTGACATCCCTCTGACAGAGCCTTAACCGGCTCCTTCTTCGGACAGAGGAGACAGGTGGTG
UC vs non-IBD	ASV0442	4.99433	0.00497557	0.0340111	Bacteria	Firmicutes	Clostridia	Clostridiales	Lachnospiraceae	NA	NA	GGACCCGCACAAGCGGTGGAGCATGTGGTTTAATTCGAAGCAACGCGAAGAACCTTACCAAGTCTTGACATCCCCCTGACGAGCGAGTAACGTCGCTTTTCCTTCGGGGCAGGGGAGACAGGTGGTG
UC vs non-IBD	ASV0447	-4.0143	0.0016639	0.0144115	Bacteria	Firmicutes	Clostridia	Clostridiales	Lachnospiraceae	UC5-1-2E3	NA	GGACCCGCACAAGCGGTGGAGCATGTGGTTTAATTCGAAGCAACGCGAAGAACCTTACCAAGTCTTGACATCCCCCTGACCGGCAAGTAATGTTGCCTTTCCTTCGGGACAGGGGAGACAGGTGGTG
UC vs non-IBD	ASV0448	-22.8541	3.969e-15	7.1045e-13	Bacteria	NA	NA	NA	NA	NA	NA	GGACTCGCACAAGCGGTGGAGCATGTGGTTTAATTCGACGCAACGCGAAAAACCTTACCAGGCCTTGACATACCGATGACGTCTTTAGAGATAGAGAGTTACCTTCGGGTACATCGGATACAGGTGGTG
UC vs non-IBD	ASV0456	-21.1741	1.6809e-09	8.20587e-08	Bacteria	Firmicutes	Clostridia	Clostridiales	Lachnospiraceae	NA	NA	GGACCCGCACAAGCGGTGGAGCATGTGGTTTAATTCGAAGCAACGCGAAGAACCTTACCTGCTCTTGACATCTCCCTGACCAGCAAGTAATGTTGCCTTTCCTTCGGGACAGGGATGACAGGTGGTG
UC vs non-IBD	ASV0461	-14.3345	6.37492e-06	0.000136933	Bacteria	Firmicutes	Clostridia	Clostridiales	Lachnospiraceae	NA	NA	GGACCCGCACAAGCGGTGGAGCATGTGGTTTAATTCGAAGCAACGCGAAGAACCTTACCAAGTCTTGACATCCCCTTGACGAGTGAGTAACGTCACTTTTCCTTCGGGACAGGGGAGACAGGTGGTG
UC vs non-IBD	ASV0477	3.62243	0.000647476	0.00695389	Bacteria	Firmicutes	Clostridia	Clostridiales	Ruminococcaceae	Ruminiclostridium_9	NA	GGGCCCGCACAAGCGGTGGAGTATGTGGTTTAATTCGAAGCAACGCGAAGAACCTTACCAGGGCTTGACATCCCGAGGCCCGGCTTAGAGATAAGCCTTTCTCTTCGGAGACCTCGGTGACAGGTGGTG
UC vs non-IBD	ASV0483	-2.48681	0.00183227	0.0153739	Bacteria	Firmicutes	Clostridia	Clostridiales	Ruminococcaceae	Anaerotruncus	colihominis	GGGCCCGCACAAGCAGTGGAGTATGTGGTTTAATTCGAAGCAACGCGAAGAACCTTACCAGGTCTTGACATCGGATGCATAGCCTAGAGATAGGTGAAGCCCTTCGGGGCATCCAGACAGGTGGTG
UC vs non-IBD	ASV0494	-25.1181	2.38117e-34	1.27869e-31	Bacteria	Firmicutes	Clostridia	Clostridiales	Ruminococcaceae	Ruminiclostridium_6	NA	GGGCCCGCACAAGCAGTGGAGTATGTGGTTTAATTCGACGCAACGCGAAGAACCTTACCAGGTCTTGACATCAAGTGACAGTCTAAGAGATTAGACCTTCCCTTCGGGGACACAAAGACAGGTGGTG
UC vs non-IBD	ASV0500	-5.49168	0.00644669	0.0388494	Bacteria	Firmicutes	Clostridia	Clostridiales	Ruminococcaceae	Ruminococcaceae_UCG-005	NA	GGGCCCGCACAAGCAGTGGATTATGTGGTTTAATTCGACGCAACGCGAAGAACCTTACCAGGATTTGACATCCAACTAACGAAGTAGAGATACATTAGGTACCCTTCGGGGGAAGTTGAGACAGGTGGTG
UC vs non-IBD	ASV0507	4.20885	0.00835415	0.047223	Bacteria	Firmicutes	Clostridia	Clostridiales	Lachnospiraceae	Lachnospiraceae_UCG-004	NA	GGACCCGCACAAGCGGTGGAGCATGTGGTTTAATTCGAAGCAACGCGAAGAACCTTACCAAATCTTGACATCCCTCTGAAAAGCCTTCAATCGGGCTCCTCCTTCGGGACAGAGGTGACAGGTGGTG
UC vs non-IBD	ASV0524	-3.34041	0.00309605	0.022775	Bacteria	Firmicutes	Clostridia	Clostridiales	Lachnospiraceae	Roseburia	NA	GGACCCGCACAAGCGGTGGAGCATGTGGTTTAATTCGAAGCAACGCGAAGAACCTTACCAAGTCTTGACATCCCGGTGACAAAGTATGTAATGTACTCTTTCTTCGGAACACCGGTGACAGGTGGTG
UC vs non-IBD	ASV0541	-3.39434	0.000917446	0.00929563	Bacteria	Firmicutes	Clostridia	Clostridiales	Lachnospiraceae	NA	NA	GGACCCACACAAGCGGTGGAGCATGTGGTTTAATTCGAAGCAACGCGAAGAACCTTACCTGCTCTTGACATCTCCCTGACCGGCAAGTAATGTTGCCTTTCCTTCGGGACAGGGATGACAGGTGGTG
UC vs non-IBD	ASV0566	-3.05332	0.00584828	0.0365177	Bacteria	Firmicutes	Clostridia	Clostridiales	Ruminococcaceae	Faecalibacterium	NA	GGGCCCGCACAAGCAGTGGAGTATGTGGTTTAATTCGACGCAACGCGAAGAACCTTACCAAGTCTTGACATCCTGCGACGATGCTGGAAACAGTGTTTTCCTTCGGGACGCAGAGACAGGTGGTG
UC vs non-IBD	ASV0571	-3.63141	0.000469676	0.00548296	Bacteria	Firmicutes	Clostridia	Clostridiales	Ruminococcaceae	Butyricicoccus	desmolans	GGGCCCGCACAAGCAGTGGAGTATGTGGTTTAATTCGAAGCAACGCGAAGAACCTTACCAGGTCTTGACATCCCGATGACCGGCGTAGAGATACGCCCTCTCTTCGGAGCATCGGTGACAGGTGGTG
UC vs non-IBD	ASV0580	-4.91648	0.000487215	0.00551513	Bacteria	Bacteroidetes	Bacteroidia	Bacteroidales	Rikenellaceae	Alistipes	indistinctus	GGGCCCGCACAAGCGGAGGAACATGTGGTTTAATTCGATGATACGCGAGGAACCTTACCCGGGCTTGAAAGTTAGCGACGGATCCTGAAAGGGGTCTTCTCTTCGGAGCGCGAAACTAGGTGCTG
UC vs non-IBD	ASV0584	-3.83205	0.00523009	0.0346735	Bacteria	Firmicutes	Clostridia	Clostridiales	Family_XIII	Family_XIII_AD3011_group	NA	GGACCCGCACAAGCAGCGGAGCATGTGGTTTAATTCGAAGCAACGCGAAGAACCTTACCAGGACTTGACATCCCTCTGAAAGCCGTGATAACGATCGGCCCTCTTCGGACAGAGGTGACAGGTGGTG
UC vs non-IBD	ASV0614	-5.55904	0.000330789	0.00413101	Bacteria	Firmicutes	Clostridia	Clostridiales	Christensenellaceae	Christensenellaceae_R-7_group	NA	GGGCCCGCACAAGCAGCGGAGCATGTGGTTTAATTCGAAGCAACGCGAAGAACCTTACCAGGTCTTGACATCCATTAAAAGCCATAGAGATATGGTGTGAGCTTGCTCGTAATGAGACAGGTGGTG
UC vs non-IBD	ASV0635	-2.85586	0.00582712	0.0365177	Bacteria	Firmicutes	Clostridia	Clostridiales	Family_XIII	Family_XIII_AD3011_group	NA	GGACCCGCACAAGCAGCGGAGCATGTGGTTTAATTCGAAGCAACGCGAAGAACCTTACCAGGACTTGACATCCCTCTGACAGCCTTTTAATCGAGGTTTTCTACGGACAGAGGAGACAGGTGGTG
UC vs non-IBD	ASV0650	-4.50539	0.00333235	0.0241821	Bacteria	Firmicutes	Clostridia	Clostridiales	Lachnospiraceae	UC5-1-2E3	NA	GGACCCGCACAAGCGGTGGAGCATGTGGTTTAATTCGAAGCAACGCGAAGAACCTTACCAAGTCTTGACATCCCCCTGACCGGCGAGTAATGTCGCCTTTCCTTCGGGACAGGGGAGACAGGTGGTG
UC vs non-IBD	ASV0665	-2.79341	0.0019129	0.0158035	Bacteria	Firmicutes	Clostridia	Clostridiales	Lachnospiraceae	NA	NA	GGACCCGCACAAGCGGTGGAGCATGTGGTTTAATTCGAAGCAACGCGAAGAACCTTACCTGCCCTTGACATCCGAATGACCGGTGAGTAATGTCGCCTTTCCTTCGGGACATTCGAGACAGGTGGTG
UC vs non-IBD	ASV0685	-7.4588	0.00162209	0.0142797	Bacteria	Firmicutes	Clostridia	Clostridiales	Lachnospiraceae	Lachnospiraceae_UCG-003	NA	GGACCCGCACAAGCGGTGGAGCATGTGGTTTAATTCGACGCAACGCGAAGAACCTTACCAAGTCTTGACATCCCGGTGACCGGATGGTAACGCATCCTTTTCTTCGGAACACCGGTGACAGGTGGTG
UC vs non-IBD	ASV0699	-5.54309	0.000139976	0.00197809	Bacteria	Firmicutes	Clostridia	Clostridiales	Lachnospiraceae	NA	NA	GGACCCGCACAAGCGGTGGAGCATGTGGTTTAATTCGAAGCAACGCGAAGAACCTTACCTGCCCTTGACATCCGGCTGACTGGCGAGTAATGTCGCCTTTCCTTCGGGACAGCCGAGACAGGTGGTG
UC vs non-IBD	ASV0737	-4.22626	0.00209602	0.017054	Bacteria	Bacteroidetes	Bacteroidia	Bacteroidales	Bacteroidaceae	Bacteroides	NA	GGGCCCGCACAAGCGGAGGAACATGTGGTTTAATTCGATGATACGCGAGGAACCTTACCCGGGCTTAAATTGCAGATGAATTACGGTGAAAGCCGTAAGCCGCAAGGTATCTGTGAAGGTGCTG
UC vs non-IBD	ASV0779	-5.55823	0.00271474	0.0210783	Bacteria	Firmicutes	Erysipelotrichia	Erysipelotrichales	Erysipelotrichaceae	Dielma	NA	GGGCCCGCACAAGCGGTGGAGTATGTGGTTTAATTCGACGCAACGCGAAGAACCTTACCAGGCCTTGACATGGTATCAAAGGCCCTAGAGATAGGGAGATAGTTATGATACACACAGGTGGTG
UC vs non-IBD	ASV0787	-5.03737	0.00368542	0.0260404	Bacteria	Firmicutes	Clostridia	Clostridiales	Ruminococcaceae	Ruminococcaceae_UCG-005	NA	GGGCCCGCACAAGCAGTGGATTATGTGGTTTAATTCGACGCAACGCGAAGAACCTTACCAGGATTTGACATCCCACTAACGAAGTAGAGATACATTAGGTACCCTTCGGGGGAAGTGGAGACAGGTGGTG
UC vs non-IBD	ASV0822	-4.95395	0.000570111	0.00624795	Bacteria	Firmicutes	Clostridia	Clostridiales	Lachnospiraceae	NA	NA	GGACCCGCACAAGCGGTGGAGCATGTGGTTTAATTCGAAGCAACGCGAAGAACCTTACCTGCCCTTGACATCCGAATGACGAGCGAGTAATGTCGTTTTTCCTTCGGGACATTCGAGACAGGTGGTG
UC vs non-IBD	ASV0835	-4.5457	0.00651107	0.0388494	Bacteria	Firmicutes	Clostridia	Clostridiales	Ruminococcaceae	Ruminococcaceae_UCG-004	NA	GGGCCCGCACAAGCGGTGGAGTATGTGGTTTAATTCGAAGCAACGCGAAGAACCTTACCAGGGCTTGACATCCCACGGCTGGAATTAGAGATAGTTCTTTCCCTTCGGGGACTGTGGTGACAGGTGGTG
UC vs non-IBD	ASV0848	-24.7128	8.6237e-11	5.78866e-09	Bacteria	Firmicutes	Clostridia	Clostridiales	Lachnospiraceae	Lachnospiraceae_NK4A136_group	NA	GGACCCGCACAAGCGGTGGAGCATGTGGTTTAATTCGAAGCAACGCGAAGAACCTTACCTGGTCTTGACATCCCGATGACAGCACAGTAATGTGTGCCTTACTTCGGTACAACGGAGACAGGTGGTG
UC vs non-IBD	ASV0854	-4.78046	0.00695168	0.0397569	Bacteria	Firmicutes	Clostridia	Clostridiales	Ruminococcaceae	NA	NA	GGGCCCGCACAAGCGGTGGAGTATGTGGTTTAATTCGAAGCAACGCGAAGAACCTTACCAGGGCTTGACATCGTACTAACGAAGCAGAGATGCATTAGGTGCCCTTCGGGGAAAGTATAGACAGGTGGTG
UC vs non-IBD	ASV0969	-4.46013	0.000161577	0.00216918	Bacteria	Firmicutes	Clostridia	Clostridiales	Ruminococcaceae	Ruminiclostridium_9	NA	GGGCCCGCACAAGCGGTGGAGTATGTGGTTTAATTCGAAGCAACGCGAAGAACCTTACCAGGGCTTGACATGGAGACGACCGGACTAGAGATAGTCCTTCCCTTCGGGGCGTCTCACACAGGTGGTG
UC vs non-IBD	ASV0978	-23.8577	3.81995e-10	2.27924e-08	Bacteria	Firmicutes	Clostridia	Clostridiales	Lachnospiraceae	NA	NA	GGACCCGCACAAGCGGTGGAGCATGTGGTTTAATTCGAAGCAACGCGAAGAACCTTACCTGGTCTTGACATCCCGATGACAGCACAGTAATGAGTGCCTTACTTCGGTACATTGGAGACAGGTGGTG
UC vs non-IBD	ASV1006	-5.8263	0.00274763	0.0210783	Bacteria	Firmicutes	Clostridia	Clostridiales	Lachnospiraceae	NA	NA	GGACCCGCACAAGCGGTGGAGCATGTGGTTTAATTCGAAGCAACGCGAAGAACCTTACCAAGTCTTGACATCCCGATGACCGGACAGTAATGTGTCCTTCTCTTCGGAGCAACGGAGACAGGTGGTG
UC vs non-IBD	ASV1106	-25.9859	1.05433e-12	1.13236e-10	Bacteria	Firmicutes	Clostridia	Clostridiales	Ruminococcaceae	Ruminococcaceae_UCG-010	NA	GAGCCCGCACAAGCAGTGGAGTATGTGGTTTAATTCGACGCAACGCGAAGAACCTTACCGGAGCTTGACATCCACAGAAGGCCGAGTAATGTCGGCTGTGCCCTTCGGGGAGCTGTGAGACAGGTGGTG
