# Supplementary material for: The colonic mucosal virome in inflammatory bowel disease reveals Crassvirales depletion and disease-specific virome features
Source: Gut Microbes. 2025 Aug 3;17(1):2539450. doi: 10.1080/19490976.2025.2539450 (PMC12323425; doi:10.1080/19490976.2025.2539450)
Supplement: supplementary_table_04.xlsx [file KGMI_A_2539450_SM2731.xlsx]

## Sheet: STable 4
Supplemental Table 4: Bacterial genera and viral order/class correlations at diagnostic sampling
Group	Bacterial Genus	Viral Taxa	Viral Taxonomic Level	Estimate	Statistic	P value	Method	Total Number of Positive Samples	Number of Positive non-IBD	Number of Positive CD	Number of Positive UC
All	Abiotrophia	Caudoviricetes	Class	0.05	2783.6	0.815	Spearman's rho	26	10	9	7
CD	Abiotrophia	Caudoviricetes	Class	-0.01	121	0.982	Spearman's rho	9		9
non-IBD	Abiotrophia	Caudoviricetes	Class	-0.33	219	0.356	Spearman's rho	10	10
UC	Abiotrophia	Caudoviricetes	Class	0.32	38.3	0.491	Spearman's rho	7			7
All	Abiotrophia	Faserviricetes	Class	0.48	189.1	0.0965	Spearman's rho	13	2	5	6
CD	Abiotrophia	Faserviricetes	Class	0.79	4.2	0.111	Spearman's rho	5		5
UC	Abiotrophia	Faserviricetes	Class	0.64	12.7	0.173	Spearman's rho	6			6
All	Abiotrophia	Malgrandaviricetes	Class	-0.16	3391.2	0.437	Spearman's rho	26	10	9	7
CD	Abiotrophia	Malgrandaviricetes	Class	-0.18	141.8	0.639	Spearman's rho	9		9
non-IBD	Abiotrophia	Malgrandaviricetes	Class	-0.07	176.4	0.849	Spearman's rho	10	10
UC	Abiotrophia	Malgrandaviricetes	Class	-0.18	65.9	0.704	Spearman's rho	7			7
All	Abiotrophia	Megaviricetes	Class	0.22	15.5	0.718	Spearman's rho	5	2	0	3
All	Abiotrophia	Algavirales	Order	0.32	6.8	0.684	Spearman's rho	4	2	0	2
All	Abiotrophia	Crassvirales	Order	0.2	1067.1	0.404	Spearman's rho	20	8	6	6
CD	Abiotrophia	Crassvirales	Order	0.44	19.6	0.381	Spearman's rho	6		6
non-IBD	Abiotrophia	Crassvirales	Order	0.21	66.4	0.618	Spearman's rho	8	8
UC	Abiotrophia	Crassvirales	Order	-0.33	46.7	0.518	Spearman's rho	6			6
All	Abiotrophia	Petitvirales	Order	-0.16	3391.2	0.437	Spearman's rho	26	10	9	7
CD	Abiotrophia	Petitvirales	Order	-0.18	141.8	0.639	Spearman's rho	9		9
non-IBD	Abiotrophia	Petitvirales	Order	-0.07	176.4	0.849	Spearman's rho	10	10
UC	Abiotrophia	Petitvirales	Order	-0.18	65.9	0.704	Spearman's rho	7			7
All	Abiotrophia	Tubulavirales	Order	0.52	173.6	0.0666	Spearman's rho	13	3	4	6
CD	Abiotrophia	Tubulavirales	Order	0.89	1.1	0.106	Spearman's rho	4		4
UC	Abiotrophia	Tubulavirales	Order	0.64	12.7	0.173	Spearman's rho	6			6
All	Acetanaerobacterium	Arfiviricetes	Class	-0.11	11.1	0.895	Spearman's rho	4	1	1	2
All	Acetanaerobacterium	Caudoviricetes	Class	0.04	784.3	0.882	Spearman's rho	17	5	7	5
CD	Acetanaerobacterium	Caudoviricetes	Class	0.23	43.3	0.625	Spearman's rho	7		7
non-IBD	Acetanaerobacterium	Caudoviricetes	Class	0.21	15.9	0.741	Spearman's rho	5	5
UC	Acetanaerobacterium	Caudoviricetes	Class	-0.9	38	0.0833	Spearman's rho	5			5
All	Acetanaerobacterium	Faserviricetes	Class	-0.33	292.5	0.322	Spearman's rho	11	3	3	5
UC	Acetanaerobacterium	Faserviricetes	Class	0.1	18	0.95	Spearman's rho	5			5
All	Acetanaerobacterium	Malgrandaviricetes	Class	-0.6	1303.6	0.0113	Spearman's rho	17	5	7	5
CD	Acetanaerobacterium	Malgrandaviricetes	Class	-0.26	70.8	0.566	Spearman's rho	7		7
non-IBD	Acetanaerobacterium	Malgrandaviricetes	Class	-0.72	34.4	0.172	Spearman's rho	5	5
UC	Acetanaerobacterium	Malgrandaviricetes	Class	-0.2	24	0.783	Spearman's rho	5			5
All	Acetanaerobacterium	Cirlivirales	Order	-0.11	11.1	0.895	Spearman's rho	4	1	1	2
All	Acetanaerobacterium	Crassvirales	Order	-0.2	544	0.503	Spearman's rho	14	4	6	4
CD	Acetanaerobacterium	Crassvirales	Order	0.46	18.8	0.355	Spearman's rho	6		6
non-IBD	Acetanaerobacterium	Crassvirales	Order	-0.32	13.2	0.684	Spearman's rho	4	4
UC	Acetanaerobacterium	Crassvirales	Order	-1	20	0.0833	Spearman's rho	4			4
All	Acetanaerobacterium	Petitvirales	Order	-0.6	1303.6	0.0113	Spearman's rho	17	5	7	5
CD	Acetanaerobacterium	Petitvirales	Order	-0.26	70.8	0.566	Spearman's rho	7		7
non-IBD	Acetanaerobacterium	Petitvirales	Order	-0.72	34.4	0.172	Spearman's rho	5	5
UC	Acetanaerobacterium	Petitvirales	Order	-0.2	24	0.783	Spearman's rho	5			5
All	Acetanaerobacterium	Tubulavirales	Order	-0.23	271.1	0.492	Spearman's rho	11	3	3	5
UC	Acetanaerobacterium	Tubulavirales	Order	0.5	10	0.45	Spearman's rho	5			5
All	Actinobacillus	Caudoviricetes	Class	-0.36	2408.9	0.0996	Spearman's rho	22	3	12	7
CD	Actinobacillus	Caudoviricetes	Class	-0.46	416.3	0.137	Spearman's rho	12		12
UC	Actinobacillus	Caudoviricetes	Class	-0.42	79.3	0.354	Spearman's rho	7			7
All	Actinobacillus	Faserviricetes	Class	0.18	297.7	0.551	Spearman's rho	13	2	6	5
CD	Actinobacillus	Faserviricetes	Class	0.88	4.2	0.0206	Spearman's rho	6		6
UC	Actinobacillus	Faserviricetes	Class	-0.63	32.6	0.252	Spearman's rho	5			5
All	Actinobacillus	Malgrandaviricetes	Class	-0.05	1862.6	0.819	Spearman's rho	22	3	12	7
CD	Actinobacillus	Malgrandaviricetes	Class	-0.17	334.9	0.595	Spearman's rho	12		12
UC	Actinobacillus	Malgrandaviricetes	Class	0.08	51.8	0.872	Spearman's rho	7			7
All	Actinobacillus	Crassvirales	Order	-0.36	1551.2	0.129	Spearman's rho	19	2	11	6
CD	Actinobacillus	Crassvirales	Order	-0.17	258.4	0.608	Spearman's rho	11		11
UC	Actinobacillus	Crassvirales	Order	-0.59	55.5	0.221	Spearman's rho	6			6
All	Actinobacillus	Petitvirales	Order	-0.05	1862.6	0.819	Spearman's rho	22	3	12	7
CD	Actinobacillus	Petitvirales	Order	-0.17	334.9	0.595	Spearman's rho	12		12
UC	Actinobacillus	Petitvirales	Order	0.08	51.8	0.872	Spearman's rho	7			7
All	Actinobacillus	Tubulavirales	Order	0	287	0.991	Spearman's rho	12	2	4	6
CD	Actinobacillus	Tubulavirales	Order	0.95	0.5	0.0513	Spearman's rho	4		4
UC	Actinobacillus	Tubulavirales	Order	-0.68	58.8	0.138	Spearman's rho	6			6
All	Actinomyces	Arfiviricetes	Class	0.52	136.2	0.0805	Spearman's rho	12	4	3	5
non-IBD	Actinomyces	Arfiviricetes	Class	1	0	0.0833	Spearman's rho	4	4
UC	Actinomyces	Arfiviricetes	Class	0.56	8.7	0.322	Spearman's rho	5			5
All	Actinomyces	Caudoviricetes	Class	0.09	66864.2	0.46	Spearman's rho	76	23	32	21
CD	Actinomyces	Caudoviricetes	Class	0.22	4264.5	0.23	Spearman's rho	32		32
non-IBD	Actinomyces	Caudoviricetes	Class	0	2027	0.995	Spearman's rho	23	23
UC	Actinomyces	Caudoviricetes	Class	-0.04	1595.2	0.877	Spearman's rho	21			21
All	Actinomyces	Faserviricetes	Class	0.12	12529.8	0.449	Spearman's rho	44	9	17	18
CD	Actinomyces	Faserviricetes	Class	0.02	797	0.929	Spearman's rho	17		17
non-IBD	Actinomyces	Faserviricetes	Class	0.05	114	0.898	Spearman's rho	9	9
UC	Actinomyces	Faserviricetes	Class	0.21	762.4	0.396	Spearman's rho	18			18
All	Actinomyces	Malgrandaviricetes	Class	-0.2	84459.4	0.0831	Spearman's rho	75	23	32	20
CD	Actinomyces	Malgrandaviricetes	Class	-0.42	7740.8	0.0171	Spearman's rho	32		32
non-IBD	Actinomyces	Malgrandaviricetes	Class	0.05	1932.8	0.838	Spearman's rho	23	23
UC	Actinomyces	Malgrandaviricetes	Class	-0.15	1529.9	0.527	Spearman's rho	20			20
All	Actinomyces	Megaviricetes	Class	-0.32	158	0.41	Spearman's rho	9	2	3	4
UC	Actinomyces	Megaviricetes	Class	-0.8	18	0.333	Spearman's rho	4			4
All	Actinomyces	Ackermannviridae	Order	-0.1	22.1	0.87	Spearman's rho	5	0	0	5
UC	Actinomyces	Ackermannviridae	Order	-0.1	22.1	0.87	Spearman's rho	5			5
All	Actinomyces	Algavirales	Order	-0.39	78	0.396	Spearman's rho	7	2	2	3
All	Actinomyces	Cirlivirales	Order	0.53	171.2	0.0627	Spearman's rho	13	4	3	6
non-IBD	Actinomyces	Cirlivirales	Order	0.8	2	0.333	Spearman's rho	4	4
UC	Actinomyces	Cirlivirales	Order	0.75	8.6	0.0835	Spearman's rho	6			6
All	Actinomyces	Crassvirales	Order	0.01	28925.2	0.933	Spearman's rho	56	19	22	15
CD	Actinomyces	Crassvirales	Order	0.11	1584.2	0.64	Spearman's rho	22		22
non-IBD	Actinomyces	Crassvirales	Order	0.04	1088.9	0.855	Spearman's rho	19	19
UC	Actinomyces	Crassvirales	Order	-0.18	660.4	0.522	Spearman's rho	15			15
All	Actinomyces	Petitvirales	Order	-0.2	84459.4	0.0831	Spearman's rho	75	23	32	20
CD	Actinomyces	Petitvirales	Order	-0.42	7740.8	0.0171	Spearman's rho	32		32
non-IBD	Actinomyces	Petitvirales	Order	0.05	1932.8	0.838	Spearman's rho	23	23
UC	Actinomyces	Petitvirales	Order	-0.15	1529.9	0.527	Spearman's rho	20			20
All	Actinomyces	Rountreeviridae	Order	-0.9	38	0.0833	Spearman's rho	5	1	2	2
All	Actinomyces	Tubulavirales	Order	0.12	12549.6	0.455	Spearman's rho	44	10	15	19
CD	Actinomyces	Tubulavirales	Order	0	560	1	Spearman's rho	15		15
non-IBD	Actinomyces	Tubulavirales	Order	0.16	138.9	0.663	Spearman's rho	10	10
UC	Actinomyces	Tubulavirales	Order	0.17	945.5	0.485	Spearman's rho	19			19
All	Adlercreutzia	Arfiviricetes	Class	-0.07	60	0.906	Spearman's rho	7	3	2	2
All	Adlercreutzia	Caudoviricetes	Class	0.24	12343.5	0.11	Spearman's rho	46	20	13	13
CD	Adlercreutzia	Caudoviricetes	Class	0.21	288.4	0.496	Spearman's rho	13		13
non-IBD	Adlercreutzia	Caudoviricetes	Class	0.27	973.3	0.253	Spearman's rho	20	20
UC	Adlercreutzia	Caudoviricetes	Class	0.12	321.7	0.705	Spearman's rho	13			13
All	Adlercreutzia	Faserviricetes	Class	-0.41	4133.3	0.036	Spearman's rho	26	8	6	12
CD	Adlercreutzia	Faserviricetes	Class	-0.15	40.3	0.774	Spearman's rho	6		6
non-IBD	Adlercreutzia	Faserviricetes	Class	-0.38	116	0.36	Spearman's rho	8	8
UC	Adlercreutzia	Faserviricetes	Class	-0.67	477.3	0.0174	Spearman's rho	12			12
All	Adlercreutzia	Malgrandaviricetes	Class	-0.21	19632.5	0.16	Spearman's rho	46	20	13	13
CD	Adlercreutzia	Malgrandaviricetes	Class	-0.03	373.3	0.934	Spearman's rho	13		13
non-IBD	Adlercreutzia	Malgrandaviricetes	Class	-0.29	1711.9	0.22	Spearman's rho	20	20
UC	Adlercreutzia	Malgrandaviricetes	Class	-0.28	467.7	0.345	Spearman's rho	13			13
All	Adlercreutzia	Megaviricetes	Class	0.21	44	0.662	Spearman's rho	7	2	1	4
UC	Adlercreutzia	Megaviricetes	Class	-0.4	14	0.75	Spearman's rho	4			4
All	Adlercreutzia	Algavirales	Order	0.14	30	0.803	Spearman's rho	6	2	1	3
All	Adlercreutzia	Cirlivirales	Order	-0.07	60	0.906	Spearman's rho	7	3	2	2
All	Adlercreutzia	Crassvirales	Order	0.1	10363.8	0.545	Spearman's rho	41	17	11	13
CD	Adlercreutzia	Crassvirales	Order	-0.12	245.9	0.73	Spearman's rho	11		11
non-IBD	Adlercreutzia	Crassvirales	Order	0.45	449.7	0.0706	Spearman's rho	17	17
UC	Adlercreutzia	Crassvirales	Order	-0.44	525.1	0.13	Spearman's rho	13			13
All	Adlercreutzia	Petitvirales	Order	-0.21	19632.5	0.16	Spearman's rho	46	20	13	13
CD	Adlercreutzia	Petitvirales	Order	-0.03	373.3	0.934	Spearman's rho	13		13
non-IBD	Adlercreutzia	Petitvirales	Order	-0.29	1711.9	0.22	Spearman's rho	20	20
UC	Adlercreutzia	Petitvirales	Order	-0.28	467.7	0.345	Spearman's rho	13			13
All	Adlercreutzia	Tubulavirales	Order	-0.38	4533	0.0482	Spearman's rho	27	9	5	13
CD	Adlercreutzia	Tubulavirales	Order	-0.1	22.1	0.87	Spearman's rho	5		5
non-IBD	Adlercreutzia	Tubulavirales	Order	-0.32	158	0.41	Spearman's rho	9	9
UC	Adlercreutzia	Tubulavirales	Order	-0.56	569.4	0.0445	Spearman's rho	13			13
All	Agathobacter	Arfiviricetes	Class	-0.01	222	0.989	Spearman's rho	11	4	2	5
non-IBD	Agathobacter	Arfiviricetes	Class	-0.2	12	0.917	Spearman's rho	4	4
UC	Agathobacter	Arfiviricetes	Class	-0.2	24	0.783	Spearman's rho	5			5
All	Agathobacter	Caudoviricetes	Class	0.02	56233.8	0.895	Spearman's rho	70	22	27	21
CD	Agathobacter	Caudoviricetes	Class	-0.07	3491.7	0.744	Spearman's rho	27		27
non-IBD	Agathobacter	Caudoviricetes	Class	0.41	1044	0.0589	Spearman's rho	22	22
UC	Agathobacter	Caudoviricetes	Class	0.05	1470	0.846	Spearman's rho	21			21
All	Agathobacter	Faserviricetes	Class	-0.01	11566	0.963	Spearman's rho	41	9	14	18
CD	Agathobacter	Faserviricetes	Class	-0.04	472.2	0.898	Spearman's rho	14		14
non-IBD	Agathobacter	Faserviricetes	Class	-0.45	174	0.23	Spearman's rho	9	9
UC	Agathobacter	Faserviricetes	Class	-0.29	1254	0.235	Spearman's rho	18			18
All	Agathobacter	Malgrandaviricetes	Class	0	54733	0.999	Spearman's rho	69	22	27	20
CD	Agathobacter	Malgrandaviricetes	Class	0.14	2815.5	0.484	Spearman's rho	27		27
non-IBD	Agathobacter	Malgrandaviricetes	Class	-0.33	2356	0.133	Spearman's rho	22	22
UC	Agathobacter	Malgrandaviricetes	Class	-0.17	1560	0.464	Spearman's rho	20			20
All	Agathobacter	Megaviricetes	Class	-0.07	60	0.906	Spearman's rho	7	2	1	4
UC	Agathobacter	Megaviricetes	Class	0.8	2	0.333	Spearman's rho	4			4
All	Agathobacter	Ackermannviridae	Order	-0.1	22	0.95	Spearman's rho	5	0	0	5
UC	Agathobacter	Ackermannviridae	Order	-0.1	22	0.95	Spearman's rho	5			5
All	Agathobacter	Algavirales	Order	-0.14	40	0.803	Spearman's rho	6	2	1	3
All	Agathobacter	Cirlivirales	Order	-0.04	298	0.904	Spearman's rho	12	4	2	6
non-IBD	Agathobacter	Cirlivirales	Order	-0.4	14	0.75	Spearman's rho	4	4
UC	Agathobacter	Cirlivirales	Order	-0.14	40	0.803	Spearman's rho	6			6
All	Agathobacter	Crassvirales	Order	0.04	22480.9	0.776	Spearman's rho	52	18	19	15
CD	Agathobacter	Crassvirales	Order	-0.37	1564.9	0.116	Spearman's rho	19		19
non-IBD	Agathobacter	Crassvirales	Order	0.43	552	0.0761	Spearman's rho	18	18
UC	Agathobacter	Crassvirales	Order	-0.04	584	0.883	Spearman's rho	15			15
All	Agathobacter	Petitvirales	Order	0	54733	0.999	Spearman's rho	69	22	27	20
CD	Agathobacter	Petitvirales	Order	0.14	2815.5	0.484	Spearman's rho	27		27
non-IBD	Agathobacter	Petitvirales	Order	-0.33	2356	0.133	Spearman's rho	22	22
UC	Agathobacter	Petitvirales	Order	-0.17	1560	0.464	Spearman's rho	20			20
All	Agathobacter	Rountreeviridae	Order	-0.8	36	0.133	Spearman's rho	5	1	2	2
All	Agathobacter	Tubulavirales	Order	-0.03	11804.1	0.861	Spearman's rho	41	10	12	19
CD	Agathobacter	Tubulavirales	Order	-0.07	307.4	0.817	Spearman's rho	12		12
non-IBD	Agathobacter	Tubulavirales	Order	-0.21	200	0.56	Spearman's rho	10	10
UC	Agathobacter	Tubulavirales	Order	-0.36	1546	0.135	Spearman's rho	19			19
All	Aggregatibacter	Arfiviricetes	Class	0.04	81	0.932	Spearman's rho	8	2	3	3
All	Aggregatibacter	Caudoviricetes	Class	-0.04	13735.7	0.813	Spearman's rho	43	8	22	13
CD	Aggregatibacter	Caudoviricetes	Class	-0.12	1976.2	0.608	Spearman's rho	22		22
non-IBD	Aggregatibacter	Caudoviricetes	Class	-0.42	119.1	0.304	Spearman's rho	8	8
UC	Aggregatibacter	Caudoviricetes	Class	-0.06	386.5	0.841	Spearman's rho	13			13
All	Aggregatibacter	Faserviricetes	Class	0.07	2706.9	0.717	Spearman's rho	26	3	12	11
CD	Aggregatibacter	Faserviricetes	Class	-0.04	296	0.914	Spearman's rho	12		12
UC	Aggregatibacter	Faserviricetes	Class	-0.06	233.4	0.859	Spearman's rho	11			11
All	Aggregatibacter	Malgrandaviricetes	Class	-0.29	17085.4	0.0592	Spearman's rho	43	8	22	13
CD	Aggregatibacter	Malgrandaviricetes	Class	-0.12	1983.2	0.595	Spearman's rho	22		22
non-IBD	Aggregatibacter	Malgrandaviricetes	Class	-0.27	106.7	0.518	Spearman's rho	8	8
UC	Aggregatibacter	Malgrandaviricetes	Class	-0.11	403.8	0.722	Spearman's rho	13			13
All	Aggregatibacter	Megaviricetes	Class	0.6	8	0.35	Spearman's rho	5	1	2	2
All	Aggregatibacter	Cirlivirales	Order	0.04	81	0.932	Spearman's rho	8	2	3	3
All	Aggregatibacter	Crassvirales	Order	0	6551	0.996	Spearman's rho	34	7	16	11
CD	Aggregatibacter	Crassvirales	Order	-0.11	758.1	0.672	Spearman's rho	16		16
non-IBD	Aggregatibacter	Crassvirales	Order	0.11	49.8	0.812	Spearman's rho	7	7
UC	Aggregatibacter	Crassvirales	Order	-0.2	263.6	0.559	Spearman's rho	11			11
All	Aggregatibacter	Petitvirales	Order	-0.29	17085.4	0.0592	Spearman's rho	43	8	22	13
CD	Aggregatibacter	Petitvirales	Order	-0.12	1983.2	0.595	Spearman's rho	22		22
non-IBD	Aggregatibacter	Petitvirales	Order	-0.27	106.7	0.518	Spearman's rho	8	8
UC	Aggregatibacter	Petitvirales	Order	-0.11	403.8	0.722	Spearman's rho	13			13
All	Aggregatibacter	Tubulavirales	Order	0.09	2375.7	0.682	Spearman's rho	25	3	10	12
CD	Aggregatibacter	Tubulavirales	Order	0.06	155	0.868	Spearman's rho	10		10
UC	Aggregatibacter	Tubulavirales	Order	0.05	271.7	0.877	Spearman's rho	12			12
All	Agreia	Caudoviricetes	Class	0.47	150.6	0.12	Spearman's rho	12	5	6	1
CD	Agreia	Caudoviricetes	Class	0.75	8.6	0.0835	Spearman's rho	6		6
non-IBD	Agreia	Caudoviricetes	Class	0.5	10	0.45	Spearman's rho	5	5
All	Agreia	Faserviricetes	Class	0.71	10	0.136	Spearman's rho	6	2	4	0
CD	Agreia	Faserviricetes	Class	0.8	2	0.333	Spearman's rho	4		4
All	Agreia	Malgrandaviricetes	Class	-0.05	300.1	0.879	Spearman's rho	12	5	6	1
CD	Agreia	Malgrandaviricetes	Class	-0.81	63.4	0.0499	Spearman's rho	6		6
non-IBD	Agreia	Malgrandaviricetes	Class	0.7	6	0.233	Spearman's rho	5	5
All	Agreia	Crassvirales	Order	0.46	89.6	0.184	Spearman's rho	10	5	5	0
CD	Agreia	Crassvirales	Order	0.82	3.6	0.0886	Spearman's rho	5		5
non-IBD	Agreia	Crassvirales	Order	0.5	10	0.45	Spearman's rho	5	5
All	Agreia	Petitvirales	Order	-0.05	300.1	0.879	Spearman's rho	12	5	6	1
CD	Agreia	Petitvirales	Order	-0.81	63.4	0.0499	Spearman's rho	6		6
non-IBD	Agreia	Petitvirales	Order	0.7	6	0.233	Spearman's rho	5	5
All	Agreia	Tubulavirales	Order	0	10	1	Spearman's rho	4	1	3	0
All	Akkermansia	Arfiviricetes	Class	0.03	276	0.921	Spearman's rho	12	4	3	5
non-IBD	Akkermansia	Arfiviricetes	Class	0	10	1	Spearman's rho	4	4
UC	Akkermansia	Arfiviricetes	Class	-0.3	26	0.683	Spearman's rho	5			5
All	Akkermansia	Caudoviricetes	Class	-0.23	46587.6	0.0722	Spearman's rho	61	23	20	18
CD	Akkermansia	Caudoviricetes	Class	-0.24	1651.1	0.305	Spearman's rho	20		20
non-IBD	Akkermansia	Caudoviricetes	Class	-0.45	2944.7	0.0292	Spearman's rho	23	23
UC	Akkermansia	Caudoviricetes	Class	-0.09	1052.9	0.733	Spearman's rho	18			18
All	Akkermansia	Faserviricetes	Class	-0.27	9101.3	0.11	Spearman's rho	35	9	10	16
CD	Akkermansia	Faserviricetes	Class	0.64	60	0.0544	Spearman's rho	10		10
non-IBD	Akkermansia	Faserviricetes	Class	-0.3	156	0.437	Spearman's rho	9	9
UC	Akkermansia	Faserviricetes	Class	-0.16	787.8	0.558	Spearman's rho	16			16
All	Akkermansia	Malgrandaviricetes	Class	0.16	30382.6	0.235	Spearman's rho	60	23	20	17
CD	Akkermansia	Malgrandaviricetes	Class	0.13	1150.9	0.571	Spearman's rho	20		20
non-IBD	Akkermansia	Malgrandaviricetes	Class	0.16	1694.8	0.458	Spearman's rho	23	23
UC	Akkermansia	Malgrandaviricetes	Class	0.12	716.8	0.642	Spearman's rho	17			17
All	Akkermansia	Megaviricetes	Class	-0.31	110.2	0.453	Spearman's rho	8	2	2	4
UC	Akkermansia	Megaviricetes	Class	-0.74	17.4	0.262	Spearman's rho	4			4
All	Akkermansia	Ackermannviridae	Order	0.32	6.8	0.684	Spearman's rho	4	0	0	4
UC	Akkermansia	Ackermannviridae	Order	0.32	6.8	0.684	Spearman's rho	4			4
All	Akkermansia	Algavirales	Order	-0.05	59	0.908	Spearman's rho	7	2	2	3
All	Akkermansia	Cirlivirales	Order	-0.04	380	0.886	Spearman's rho	13	4	3	6
non-IBD	Akkermansia	Cirlivirales	Order	-0.4	14	0.75	Spearman's rho	4	4
UC	Akkermansia	Cirlivirales	Order	-0.26	44	0.658	Spearman's rho	6			6
All	Akkermansia	Crassvirales	Order	-0.15	17405.4	0.337	Spearman's rho	45	19	13	13
CD	Akkermansia	Crassvirales	Order	-0.29	469.1	0.338	Spearman's rho	13		13
non-IBD	Akkermansia	Crassvirales	Order	-0.12	1272.1	0.637	Spearman's rho	19	19
UC	Akkermansia	Crassvirales	Order	0.15	308.2	0.617	Spearman's rho	13			13
All	Akkermansia	Petitvirales	Order	0.16	30382.6	0.235	Spearman's rho	60	23	20	17
CD	Akkermansia	Petitvirales	Order	0.13	1150.9	0.571	Spearman's rho	20		20
non-IBD	Akkermansia	Petitvirales	Order	0.16	1694.8	0.458	Spearman's rho	23	23
UC	Akkermansia	Petitvirales	Order	0.12	716.8	0.642	Spearman's rho	17			17
All	Akkermansia	Rountreeviridae	Order	1	0	0.0833	Spearman's rho	4	1	2	1
All	Akkermansia	Tubulavirales	Order	-0.37	9786.8	0.0284	Spearman's rho	35	10	8	17
CD	Akkermansia	Tubulavirales	Order	0.71	24	0.0576	Spearman's rho	8		8
non-IBD	Akkermansia	Tubulavirales	Order	-0.33	220	0.349	Spearman's rho	10	10
UC	Akkermansia	Tubulavirales	Order	-0.29	1051.4	0.261	Spearman's rho	17			17
All	Alistipes	Arfiviricetes	Class	-0.35	384.7	0.272	Spearman's rho	12	4	3	5
non-IBD	Alistipes	Arfiviricetes	Class	0	10	1	Spearman's rho	4	4
UC	Alistipes	Arfiviricetes	Class	-0.34	26.7	0.581	Spearman's rho	5			5
All	Alistipes	Caudoviricetes	Class	-0.11	75035.3	0.345	Spearman's rho	74	23	30	21
CD	Alistipes	Caudoviricetes	Class	-0.35	6060.2	0.0593	Spearman's rho	30		30
non-IBD	Alistipes	Caudoviricetes	Class	0.13	1766	0.561	Spearman's rho	23	23
UC	Alistipes	Caudoviricetes	Class	0	1534	0.987	Spearman's rho	21			21
All	Alistipes	Faserviricetes	Class	-0.26	16688.1	0.0922	Spearman's rho	43	9	16	18
CD	Alistipes	Faserviricetes	Class	-0.23	834	0.398	Spearman's rho	16		16
non-IBD	Alistipes	Faserviricetes	Class	-0.48	178	0.194	Spearman's rho	9	9
UC	Alistipes	Faserviricetes	Class	-0.26	1218.1	0.303	Spearman's rho	18			18
All	Alistipes	Malgrandaviricetes	Class	0.01	64014	0.916	Spearman's rho	73	23	30	20
CD	Alistipes	Malgrandaviricetes	Class	0.42	2612.8	0.0213	Spearman's rho	30		30
non-IBD	Alistipes	Malgrandaviricetes	Class	-0.46	2964	0.0268	Spearman's rho	23	23
UC	Alistipes	Malgrandaviricetes	Class	-0.18	1572.4	0.442	Spearman's rho	20			20
All	Alistipes	Megaviricetes	Class	0.24	64	0.582	Spearman's rho	8	2	2	4
UC	Alistipes	Megaviricetes	Class	0.6	4	0.417	Spearman's rho	4			4
All	Alistipes	Ackermannviridae	Order	0.21	15.9	0.741	Spearman's rho	5	0	0	5
UC	Alistipes	Ackermannviridae	Order	0.21	15.9	0.741	Spearman's rho	5			5
All	Alistipes	Algavirales	Order	0.18	46	0.713	Spearman's rho	7	2	2	3
All	Alistipes	Cirlivirales	Order	-0.34	488.7	0.252	Spearman's rho	13	4	3	6
non-IBD	Alistipes	Cirlivirales	Order	0.4	6	0.75	Spearman's rho	4	4
UC	Alistipes	Cirlivirales	Order	-0.33	46.7	0.518	Spearman's rho	6			6
All	Alistipes	Crassvirales	Order	-0.12	29498	0.369	Spearman's rho	54	19	20	15
CD	Alistipes	Crassvirales	Order	-0.57	2092	0.00941	Spearman's rho	20		20
non-IBD	Alistipes	Crassvirales	Order	-0.05	1194	0.848	Spearman's rho	19	19
UC	Alistipes	Crassvirales	Order	0.41	332	0.133	Spearman's rho	15			15
All	Alistipes	Petitvirales	Order	0.01	64014	0.916	Spearman's rho	73	23	30	20
CD	Alistipes	Petitvirales	Order	0.42	2612.8	0.0213	Spearman's rho	30		30
non-IBD	Alistipes	Petitvirales	Order	-0.46	2964	0.0268	Spearman's rho	23	23
UC	Alistipes	Petitvirales	Order	-0.18	1572.4	0.442	Spearman's rho	20			20
All	Alistipes	Rountreeviridae	Order	0.7	6	0.233	Spearman's rho	5	1	2	2
All	Alistipes	Tubulavirales	Order	-0.17	15430.3	0.29	Spearman's rho	43	10	14	19
CD	Alistipes	Tubulavirales	Order	-0.28	582	0.333	Spearman's rho	14		14
non-IBD	Alistipes	Tubulavirales	Order	-0.16	192	0.657	Spearman's rho	10	10
UC	Alistipes	Tubulavirales	Order	-0.11	1260.2	0.667	Spearman's rho	19			19
All	Alloprevotella	Caudoviricetes	Class	-0.61	90.3	0.144	Spearman's rho	7	2	4	1
CD	Alloprevotella	Caudoviricetes	Class	-0.77	17.7	0.225	Spearman's rho	4		4
All	Alloprevotella	Faserviricetes	Class	0.26	7.4	0.742	Spearman's rho	4	1	2	1
All	Alloprevotella	Malgrandaviricetes	Class	-0.41	78.9	0.363	Spearman's rho	7	2	4	1
CD	Alloprevotella	Malgrandaviricetes	Class	-0.26	12.6	0.742	Spearman's rho	4		4
All	Alloprevotella	Crassvirales	Order	-0.77	17.7	0.225	Spearman's rho	4	2	1	1
All	Alloprevotella	Petitvirales	Order	-0.41	78.9	0.363	Spearman's rho	7	2	4	1
CD	Alloprevotella	Petitvirales	Order	-0.26	12.6	0.742	Spearman's rho	4		4
All	Alloprevotella	Tubulavirales	Order	0.26	7.4	0.742	Spearman's rho	4	1	2	1
All	Anaerocolumna	Arfiviricetes	Class	0.63	3.7	0.368	Spearman's rho	4	1	2	1
All	Anaerocolumna	Caudoviricetes	Class	0.23	221	0.477	Spearman's rho	12	8	2	2
non-IBD	Anaerocolumna	Caudoviricetes	Class	0.15	71.1	0.717	Spearman's rho	8	8
All	Anaerocolumna	Faserviricetes	Class	0.06	52.9	0.907	Spearman's rho	7	3	2	2
All	Anaerocolumna	Malgrandaviricetes	Class	0.29	204.2	0.367	Spearman's rho	12	8	2	2
non-IBD	Anaerocolumna	Malgrandaviricetes	Class	0.47	44.3	0.237	Spearman's rho	8	8
All	Anaerocolumna	Cirlivirales	Order	0.63	3.7	0.368	Spearman's rho	4	1	2	1
All	Anaerocolumna	Crassvirales	Order	0.33	110.5	0.351	Spearman's rho	10	7	1	2
non-IBD	Anaerocolumna	Crassvirales	Order	0.3	39.3	0.515	Spearman's rho	7	7
All	Anaerocolumna	Petitvirales	Order	0.29	204.2	0.367	Spearman's rho	12	8	2	2
non-IBD	Anaerocolumna	Petitvirales	Order	0.47	44.3	0.237	Spearman's rho	8	8
All	Anaerocolumna	Tubulavirales	Order	0.06	52.9	0.907	Spearman's rho	7	3	2	2
All	Anaerofilum	Caudoviricetes	Class	0.21	360.9	0.478	Spearman's rho	14	5	9	0
CD	Anaerofilum	Caudoviricetes	Class	-0.16	139.4	0.678	Spearman's rho	9		9
non-IBD	Anaerofilum	Caudoviricetes	Class	0.4	12	0.517	Spearman's rho	5	5
All	Anaerofilum	Faserviricetes	Class	0.2	28	0.714	Spearman's rho	6	3	3	0
All	Anaerofilum	Malgrandaviricetes	Class	-0.2	548.1	0.483	Spearman's rho	14	5	9	0
CD	Anaerofilum	Malgrandaviricetes	Class	0.18	98.5	0.645	Spearman's rho	9		9
non-IBD	Anaerofilum	Malgrandaviricetes	Class	-0.3	26	0.683	Spearman's rho	5	5
All	Anaerofilum	Crassvirales	Order	-0.12	409.3	0.685	Spearman's rho	13	4	9	0
CD	Anaerofilum	Crassvirales	Order	-0.21	145.5	0.582	Spearman's rho	9		9
non-IBD	Anaerofilum	Crassvirales	Order	-0.4	14	0.75	Spearman's rho	4	4
All	Anaerofilum	Petitvirales	Order	-0.2	548.1	0.483	Spearman's rho	14	5	9	0
CD	Anaerofilum	Petitvirales	Order	0.18	98.5	0.645	Spearman's rho	9		9
non-IBD	Anaerofilum	Petitvirales	Order	-0.3	26	0.683	Spearman's rho	5	5
All	Anaerofilum	Tubulavirales	Order	0.4	6	0.75	Spearman's rho	4	2	2	0
All	Anaerofustis	Caudoviricetes	Class	0.58	23.6	0.174	Spearman's rho	7	3	2	2
All	Anaerofustis	Malgrandaviricetes	Class	-0.84	102.9	0.0189	Spearman's rho	7	3	2	2
All	Anaerofustis	Crassvirales	Order	-0.85	64.6	0.0341	Spearman's rho	6	2	2	2
All	Anaerofustis	Petitvirales	Order	-0.84	102.9	0.0189	Spearman's rho	7	3	2	2
All	Anaerostipes	Arfiviricetes	Class	0.07	266	0.834	Spearman's rho	12	4	3	5
non-IBD	Anaerostipes	Arfiviricetes	Class	0.2	8	0.917	Spearman's rho	4	4
UC	Anaerostipes	Arfiviricetes	Class	0	20	1	Spearman's rho	5			5
All	Anaerostipes	Caudoviricetes	Class	-0.01	70663	0.965	Spearman's rho	75	23	31	21
CD	Anaerostipes	Caudoviricetes	Class	-0.13	5586.1	0.499	Spearman's rho	31		31
non-IBD	Anaerostipes	Caudoviricetes	Class	0.19	1636	0.379	Spearman's rho	23	23
UC	Anaerostipes	Caudoviricetes	Class	0	1540	1	Spearman's rho	21			21
All	Anaerostipes	Faserviricetes	Class	-0.04	13712	0.822	Spearman's rho	43	9	16	18
CD	Anaerostipes	Faserviricetes	Class	-0.1	750	0.705	Spearman's rho	16		16
non-IBD	Anaerostipes	Faserviricetes	Class	-0.6	192	0.0968	Spearman's rho	9	9
UC	Anaerostipes	Faserviricetes	Class	0.13	846	0.615	Spearman's rho	18			18
All	Anaerostipes	Malgrandaviricetes	Class	0.14	58030.9	0.232	Spearman's rho	74	23	31	20
CD	Anaerostipes	Malgrandaviricetes	Class	0.24	3772.9	0.195	Spearman's rho	31		31
non-IBD	Anaerostipes	Malgrandaviricetes	Class	-0.08	2190	0.709	Spearman's rho	23	23
UC	Anaerostipes	Malgrandaviricetes	Class	0.15	1132	0.53	Spearman's rho	20			20
All	Anaerostipes	Megaviricetes	Class	-0.62	194	0.0857	Spearman's rho	9	2	3	4
UC	Anaerostipes	Megaviricetes	Class	-0.6	16	0.417	Spearman's rho	4			4
All	Anaerostipes	Ackermannviridae	Order	-0.6	32	0.35	Spearman's rho	5	0	0	5
UC	Anaerostipes	Ackermannviridae	Order	-0.6	32	0.35	Spearman's rho	5			5
All	Anaerostipes	Algavirales	Order	-0.64	92	0.139	Spearman's rho	7	2	2	3
All	Anaerostipes	Cirlivirales	Order	0.11	324	0.723	Spearman's rho	13	4	3	6
non-IBD	Anaerostipes	Cirlivirales	Order	0.4	6	0.75	Spearman's rho	4	4
UC	Anaerostipes	Cirlivirales	Order	-0.09	38	0.919	Spearman's rho	6			6
All	Anaerostipes	Crassvirales	Order	0.12	24273.9	0.366	Spearman's rho	55	19	21	15
CD	Anaerostipes	Crassvirales	Order	0.03	1498	0.908	Spearman's rho	21		21
non-IBD	Anaerostipes	Crassvirales	Order	-0.04	1180	0.888	Spearman's rho	19	19
UC	Anaerostipes	Crassvirales	Order	0.27	408	0.327	Spearman's rho	15			15
All	Anaerostipes	Petitvirales	Order	0.14	58030.9	0.232	Spearman's rho	74	23	31	20
CD	Anaerostipes	Petitvirales	Order	0.24	3772.9	0.195	Spearman's rho	31		31
non-IBD	Anaerostipes	Petitvirales	Order	-0.08	2190	0.709	Spearman's rho	23	23
UC	Anaerostipes	Petitvirales	Order	0.15	1132	0.53	Spearman's rho	20			20
All	Anaerostipes	Rountreeviridae	Order	-0.2	24	0.783	Spearman's rho	5	1	2	2
All	Anaerostipes	Tubulavirales	Order	-0.03	13588	0.868	Spearman's rho	43	10	14	19
CD	Anaerostipes	Tubulavirales	Order	-0.26	574	0.366	Spearman's rho	14		14
non-IBD	Anaerostipes	Tubulavirales	Order	-0.45	240	0.191	Spearman's rho	10	10
UC	Anaerostipes	Tubulavirales	Order	0.18	930	0.449	Spearman's rho	19			19
All	Anaerotruncus	Arfiviricetes	Class	-0.02	168	0.96	Spearman's rho	10	4	3	3
non-IBD	Anaerotruncus	Arfiviricetes	Class	0.8	2	0.333	Spearman's rho	4	4
All	Anaerotruncus	Caudoviricetes	Class	0.09	23928.3	0.527	Spearman's rho	54	19	26	9
CD	Anaerotruncus	Caudoviricetes	Class	0.17	2438.3	0.417	Spearman's rho	26		26
non-IBD	Anaerotruncus	Caudoviricetes	Class	0.14	977.6	0.561	Spearman's rho	19	19
UC	Anaerotruncus	Caudoviricetes	Class	-0.19	142.5	0.629	Spearman's rho	9			9
All	Anaerotruncus	Faserviricetes	Class	-0.26	5674	0.161	Spearman's rho	30	9	14	7
CD	Anaerotruncus	Faserviricetes	Class	0.39	278	0.17	Spearman's rho	14		14
non-IBD	Anaerotruncus	Faserviricetes	Class	-0.42	170	0.27	Spearman's rho	9	9
UC	Anaerotruncus	Faserviricetes	Class	-0.93	107.9	0.0027	Spearman's rho	7			7
All	Anaerotruncus	Malgrandaviricetes	Class	-0.36	33632.7	0.0089	Spearman's rho	53	19	26	8
CD	Anaerotruncus	Malgrandaviricetes	Class	-0.37	3999.5	0.0649	Spearman's rho	26		26
non-IBD	Anaerotruncus	Malgrandaviricetes	Class	-0.52	1734.6	0.022	Spearman's rho	19	19
UC	Anaerotruncus	Malgrandaviricetes	Class	-0.24	104.2	0.565	Spearman's rho	8			8
All	Anaerotruncus	Megaviricetes	Class	0.07	78	0.882	Spearman's rho	8	2	3	3
All	Anaerotruncus	Algavirales	Order	-0.09	38	0.919	Spearman's rho	6	2	2	2
All	Anaerotruncus	Cirlivirales	Order	0.02	162	0.96	Spearman's rho	10	4	3	3
non-IBD	Anaerotruncus	Cirlivirales	Order	1	0	0.0833	Spearman's rho	4	4
All	Anaerotruncus	Crassvirales	Order	-0.35	16613.6	0.0247	Spearman's rho	42	16	19	7
CD	Anaerotruncus	Crassvirales	Order	-0.29	1470.3	0.229	Spearman's rho	19		19
non-IBD	Anaerotruncus	Crassvirales	Order	-0.55	1051.1	0.0288	Spearman's rho	16	16
UC	Anaerotruncus	Crassvirales	Order	0.09	51	0.848	Spearman's rho	7			7
All	Anaerotruncus	Petitvirales	Order	-0.36	33632.7	0.0089	Spearman's rho	53	19	26	8
CD	Anaerotruncus	Petitvirales	Order	-0.37	3999.5	0.0649	Spearman's rho	26		26
non-IBD	Anaerotruncus	Petitvirales	Order	-0.52	1734.6	0.022	Spearman's rho	19	19
UC	Anaerotruncus	Petitvirales	Order	-0.24	104.2	0.565	Spearman's rho	8			8
All	Anaerotruncus	Tubulavirales	Order	-0.19	5328.3	0.327	Spearman's rho	30	9	13	8
CD	Anaerotruncus	Tubulavirales	Order	0.36	232	0.224	Spearman's rho	13		13
non-IBD	Anaerotruncus	Tubulavirales	Order	-0.08	129	0.847	Spearman's rho	9	9
UC	Anaerotruncus	Tubulavirales	Order	-0.81	151.6	0.0159	Spearman's rho	8			8
All	Angelakisella	Caudoviricetes	Class	0.31	24.2	0.552	Spearman's rho	6	3	3	0
All	Angelakisella	Malgrandaviricetes	Class	0.09	31.8	0.862	Spearman's rho	6	3	3	0
All	Angelakisella	Crassvirales	Order	0.29	14.2	0.638	Spearman's rho	5	3	2	0
All	Angelakisella	Petitvirales	Order	0.09	31.8	0.862	Spearman's rho	6	3	3	0
All	Atlantibacter	Caudoviricetes	Class	-0.37	301.8	0.26	Spearman's rho	11	4	6	1
CD	Atlantibacter	Caudoviricetes	Class	-0.64	57.3	0.173	Spearman's rho	6		6
non-IBD	Atlantibacter	Caudoviricetes	Class	0.21	7.9	0.789	Spearman's rho	4	4
All	Atlantibacter	Faserviricetes	Class	-0.25	70.1	0.585	Spearman's rho	7	3	3	1
All	Atlantibacter	Malgrandaviricetes	Class	0.26	163.4	0.445	Spearman's rho	11	4	6	1
CD	Atlantibacter	Malgrandaviricetes	Class	0.39	21.2	0.439	Spearman's rho	6		6
non-IBD	Atlantibacter	Malgrandaviricetes	Class	-0.21	12.1	0.789	Spearman's rho	4	4
All	Atlantibacter	Crassvirales	Order	0.2	67.6	0.643	Spearman's rho	8	2	5	1
CD	Atlantibacter	Crassvirales	Order	0.21	15.9	0.741	Spearman's rho	5		5
All	Atlantibacter	Petitvirales	Order	0.26	163.4	0.445	Spearman's rho	11	4	6	1
CD	Atlantibacter	Petitvirales	Order	0.39	21.2	0.439	Spearman's rho	6		6
non-IBD	Atlantibacter	Petitvirales	Order	-0.21	12.1	0.789	Spearman's rho	4	4
All	Atlantibacter	Tubulavirales	Order	-0.32	46.2	0.538	Spearman's rho	6	3	2	1
All	Atopobium	Arfiviricetes	Class	-0.05	126.6	0.889	Spearman's rho	9	3	3	3
All	Atopobium	Caudoviricetes	Class	-0.29	35713.3	0.0328	Spearman's rho	55	17	26	12
CD	Atopobium	Caudoviricetes	Class	-0.25	3660.4	0.215	Spearman's rho	26		26
non-IBD	Atopobium	Caudoviricetes	Class	-0.17	950.8	0.526	Spearman's rho	17	17
UC	Atopobium	Caudoviricetes	Class	-0.47	419.7	0.125	Spearman's rho	12			12
All	Atopobium	Faserviricetes	Class	0.24	3425.5	0.205	Spearman's rho	30	7	14	9
CD	Atopobium	Faserviricetes	Class	0.13	395	0.653	Spearman's rho	14		14
non-IBD	Atopobium	Faserviricetes	Class	0.33	37.7	0.474	Spearman's rho	7	7
UC	Atopobium	Faserviricetes	Class	0.43	68.6	0.25	Spearman's rho	9			9
All	Atopobium	Malgrandaviricetes	Class	0.18	21633.9	0.205	Spearman's rho	54	17	26	11
CD	Atopobium	Malgrandaviricetes	Class	0.12	2574.7	0.56	Spearman's rho	26		26
non-IBD	Atopobium	Malgrandaviricetes	Class	0.24	618.8	0.35	Spearman's rho	17	17
UC	Atopobium	Malgrandaviricetes	Class	0.35	143.5	0.295	Spearman's rho	11			11
All	Atopobium	Megaviricetes	Class	-0.65	57.9	0.158	Spearman's rho	6	1	3	2
All	Atopobium	Algavirales	Order				Spearman's rho	4	1	2	1
All	Atopobium	Cirlivirales	Order	-0.05	126.6	0.889	Spearman's rho	9	3	3	3
All	Atopobium	Crassvirales	Order	-0.02	9317.1	0.908	Spearman's rho	38	13	17	8
CD	Atopobium	Crassvirales	Order	-0.12	911.2	0.656	Spearman's rho	17		17
non-IBD	Atopobium	Crassvirales	Order	0.12	319.1	0.688	Spearman's rho	13	13
UC	Atopobium	Crassvirales	Order	-0.11	93.3	0.795	Spearman's rho	8			8
All	Atopobium	Petitvirales	Order	0.18	21633.9	0.205	Spearman's rho	54	17	26	11
CD	Atopobium	Petitvirales	Order	0.12	2574.7	0.56	Spearman's rho	26		26
non-IBD	Atopobium	Petitvirales	Order	0.24	618.8	0.35	Spearman's rho	17	17
UC	Atopobium	Petitvirales	Order	0.35	143.5	0.295	Spearman's rho	11			11
All	Atopobium	Tubulavirales	Order	0.23	3462.4	0.222	Spearman's rho	30	7	13	10
CD	Atopobium	Tubulavirales	Order	0.14	313.7	0.653	Spearman's rho	13		13
non-IBD	Atopobium	Tubulavirales	Order	0.33	37.7	0.474	Spearman's rho	7	7
UC	Atopobium	Tubulavirales	Order	0.33	110.6	0.353	Spearman's rho	10			10
All	Bacillus	Caudoviricetes	Class	-0.1	616.3	0.722	Spearman's rho	15	1	9	5
CD	Bacillus	Caudoviricetes	Class	-0.16	138.9	0.686	Spearman's rho	9		9
UC	Bacillus	Caudoviricetes	Class	-0.8	36	0.133	Spearman's rho	5			5
All	Bacillus	Faserviricetes	Class	0.56	52.9	0.117	Spearman's rho	9	1	3	5
UC	Bacillus	Faserviricetes	Class	0.6	8	0.35	Spearman's rho	5			5
All	Bacillus	Malgrandaviricetes	Class	-0.05	585.6	0.872	Spearman's rho	15	1	9	5
CD	Bacillus	Malgrandaviricetes	Class	0.17	99	0.653	Spearman's rho	9		9
UC	Bacillus	Malgrandaviricetes	Class	0	20	1	Spearman's rho	5			5
All	Bacillus	Crassvirales	Order	0.05	344.4	0.861	Spearman's rho	13	1	8	4
CD	Bacillus	Crassvirales	Order	0.22	65.9	0.608	Spearman's rho	8		8
UC	Bacillus	Crassvirales	Order	-0.4	14	0.75	Spearman's rho	4			4
All	Bacillus	Petitvirales	Order	-0.05	585.6	0.872	Spearman's rho	15	1	9	5
CD	Bacillus	Petitvirales	Order	0.17	99	0.653	Spearman's rho	9		9
UC	Bacillus	Petitvirales	Order	0	20	1	Spearman's rho	5			5
All	Bacillus	Tubulavirales	Order	0.78	18.4	0.0222	Spearman's rho	8	1	2	5
UC	Bacillus	Tubulavirales	Order	0.8	4	0.133	Spearman's rho	5			5
All	Bacteroides	Arfiviricetes	Class	0.48	148	0.115	Spearman's rho	12	4	3	5
non-IBD	Bacteroides	Arfiviricetes	Class	0.2	8	0.917	Spearman's rho	4	4
UC	Bacteroides	Arfiviricetes	Class	0.6	8	0.35	Spearman's rho	5			5
All	Bacteroides	Caudoviricetes	Class	-0.09	79914	0.426	Spearman's rho	76	23	32	21
CD	Bacteroides	Caudoviricetes	Class	-0.17	6398	0.343	Spearman's rho	32		32
non-IBD	Bacteroides	Caudoviricetes	Class	0.06	1894	0.771	Spearman's rho	23	23
UC	Bacteroides	Caudoviricetes	Class	-0.08	1658	0.741	Spearman's rho	21			21
All	Bacteroides	Faserviricetes	Class	-0.07	15132	0.668	Spearman's rho	44	9	17	18
CD	Bacteroides	Faserviricetes	Class	0.33	544	0.191	Spearman's rho	17		17
non-IBD	Bacteroides	Faserviricetes	Class	0.07	112	0.88	Spearman's rho	9	9
UC	Bacteroides	Faserviricetes	Class	-0.3	1262	0.222	Spearman's rho	18			18
All	Bacteroides	Malgrandaviricetes	Class	0.04	67608	0.744	Spearman's rho	75	23	32	20
CD	Bacteroides	Malgrandaviricetes	Class	0.04	5238	0.828	Spearman's rho	32		32
non-IBD	Bacteroides	Malgrandaviricetes	Class	0.04	1952	0.873	Spearman's rho	23	23
UC	Bacteroides	Malgrandaviricetes	Class	-0.04	1378	0.881	Spearman's rho	20			20
All	Bacteroides	Megaviricetes	Class	-0.02	122	0.982	Spearman's rho	9	2	3	4
UC	Bacteroides	Megaviricetes	Class	0.8	2	0.333	Spearman's rho	4			4
All	Bacteroides	Ackermannviridae	Order	-0.6	32	0.35	Spearman's rho	5	0	0	5
UC	Bacteroides	Ackermannviridae	Order	-0.6	32	0.35	Spearman's rho	5			5
All	Bacteroides	Algavirales	Order	-0.21	68	0.662	Spearman's rho	7	2	2	3
All	Bacteroides	Cirlivirales	Order	0.32	248	0.289	Spearman's rho	13	4	3	6
non-IBD	Bacteroides	Cirlivirales	Order	-0.4	14	0.75	Spearman's rho	4	4
UC	Bacteroides	Cirlivirales	Order	0.43	20	0.419	Spearman's rho	6			6
All	Bacteroides	Crassvirales	Order	-0.01	29448	0.963	Spearman's rho	56	19	22	15
CD	Bacteroides	Crassvirales	Order	0.07	1648	0.759	Spearman's rho	22		22
non-IBD	Bacteroides	Crassvirales	Order	0.02	1112	0.922	Spearman's rho	19	19
UC	Bacteroides	Crassvirales	Order	0.03	544	0.923	Spearman's rho	15			15
All	Bacteroides	Petitvirales	Order	0.04	67608	0.744	Spearman's rho	75	23	32	20
CD	Bacteroides	Petitvirales	Order	0.04	5238	0.828	Spearman's rho	32		32
non-IBD	Bacteroides	Petitvirales	Order	0.04	1952	0.873	Spearman's rho	23	23
UC	Bacteroides	Petitvirales	Order	-0.04	1378	0.881	Spearman's rho	20			20
All	Bacteroides	Rountreeviridae	Order	-0.6	32	0.35	Spearman's rho	5	1	2	2
All	Bacteroides	Tubulavirales	Order	-0.07	15230	0.635	Spearman's rho	44	10	15	19
CD	Bacteroides	Tubulavirales	Order	0.23	430	0.404	Spearman's rho	15		15
non-IBD	Bacteroides	Tubulavirales	Order	0.13	144	0.733	Spearman's rho	10	10
UC	Bacteroides	Tubulavirales	Order	-0.26	1442	0.272	Spearman's rho	19			19
All	Barnesiella	Arfiviricetes	Class	-0.77	212.4	0.0152	Spearman's rho	9	3	2	4
UC	Barnesiella	Arfiviricetes	Class	-0.8	18	0.333	Spearman's rho	4			4
All	Barnesiella	Caudoviricetes	Class	0.06	27365.3	0.635	Spearman's rho	56	20	23	13
CD	Barnesiella	Caudoviricetes	Class	0.29	1427.7	0.172	Spearman's rho	23		23
non-IBD	Barnesiella	Caudoviricetes	Class	-0.07	1422	0.772	Spearman's rho	20	20
UC	Barnesiella	Caudoviricetes	Class	0.29	258.3	0.336	Spearman's rho	13			13
All	Barnesiella	Faserviricetes	Class	-0.14	5661.1	0.448	Spearman's rho	31	7	12	12
CD	Barnesiella	Faserviricetes	Class	0.41	168	0.184	Spearman's rho	12		12
non-IBD	Barnesiella	Faserviricetes	Class	0.64	20	0.139	Spearman's rho	7	7
UC	Barnesiella	Faserviricetes	Class	-0.65	471.3	0.0227	Spearman's rho	12			12
All	Barnesiella	Malgrandaviricetes	Class	-0.13	31326.4	0.344	Spearman's rho	55	20	23	12
CD	Barnesiella	Malgrandaviricetes	Class	-0.26	2550.3	0.231	Spearman's rho	23		23
non-IBD	Barnesiella	Malgrandaviricetes	Class	-0.35	1802	0.125	Spearman's rho	20	20
UC	Barnesiella	Malgrandaviricetes	Class	-0.13	322.3	0.694	Spearman's rho	12			12
All	Barnesiella	Megaviricetes	Class	0.05	19	0.935	Spearman's rho	5	1	1	3
All	Barnesiella	Algavirales	Order	0.4	6	0.75	Spearman's rho	4	1	1	2
All	Barnesiella	Cirlivirales	Order	-0.75	210.4	0.0191	Spearman's rho	9	3	2	4
UC	Barnesiella	Cirlivirales	Order	-0.8	18	0.333	Spearman's rho	4			4
All	Barnesiella	Crassvirales	Order	-0.22	13974.9	0.172	Spearman's rho	41	16	16	9
CD	Barnesiella	Crassvirales	Order	-0.25	853.3	0.341	Spearman's rho	16		16
non-IBD	Barnesiella	Crassvirales	Order	-0.34	908	0.204	Spearman's rho	16	16
UC	Barnesiella	Crassvirales	Order	0.14	103.7	0.728	Spearman's rho	9			9
All	Barnesiella	Petitvirales	Order	-0.13	31326.4	0.344	Spearman's rho	55	20	23	12
CD	Barnesiella	Petitvirales	Order	-0.26	2550.3	0.231	Spearman's rho	23		23
non-IBD	Barnesiella	Petitvirales	Order	-0.35	1802	0.125	Spearman's rho	20	20
UC	Barnesiella	Petitvirales	Order	-0.13	322.3	0.694	Spearman's rho	12			12
All	Barnesiella	Tubulavirales	Order	-0.21	5440.3	0.265	Spearman's rho	30	8	10	12
CD	Barnesiella	Tubulavirales	Order	0.26	122	0.47	Spearman's rho	10		10
non-IBD	Barnesiella	Tubulavirales	Order	0.6	34	0.132	Spearman's rho	8	8
UC	Barnesiella	Tubulavirales	Order	-0.58	453.2	0.0459	Spearman's rho	12			12
All	Bifidobacterium	Arfiviricetes	Class	0.1	147.9	0.776	Spearman's rho	10	4	3	3
non-IBD	Bifidobacterium	Arfiviricetes	Class	-0.4	14	0.75	Spearman's rho	4	4
All	Bifidobacterium	Caudoviricetes	Class	0.1	41037.9	0.413	Spearman's rho	65	22	26	17
CD	Bifidobacterium	Caudoviricetes	Class	0.16	2445.6	0.424	Spearman's rho	26		26
non-IBD	Bifidobacterium	Caudoviricetes	Class	-0.05	1861.1	0.822	Spearman's rho	22	22
UC	Bifidobacterium	Caudoviricetes	Class	0.31	561.8	0.224	Spearman's rho	17			17
All	Bifidobacterium	Faserviricetes	Class	0.34	5118.8	0.0417	Spearman's rho	36	9	13	14
CD	Bifidobacterium	Faserviricetes	Class	0.19	295.6	0.539	Spearman's rho	13		13
non-IBD	Bifidobacterium	Faserviricetes	Class	0	120	1	Spearman's rho	9	9
UC	Bifidobacterium	Faserviricetes	Class	0.36	292.8	0.211	Spearman's rho	14			14
All	Bifidobacterium	Malgrandaviricetes	Class	-0.11	48452.3	0.39	Spearman's rho	64	22	26	16
CD	Bifidobacterium	Malgrandaviricetes	Class	-0.28	3749.4	0.163	Spearman's rho	26		26
non-IBD	Bifidobacterium	Malgrandaviricetes	Class	0.2	1409.8	0.363	Spearman's rho	22	22
UC	Bifidobacterium	Malgrandaviricetes	Class	-0.19	807.1	0.488	Spearman's rho	16			16
All	Bifidobacterium	Megaviricetes	Class	-0.59	191.3	0.0916	Spearman's rho	9	2	3	4
UC	Bifidobacterium	Megaviricetes	Class	-1	20	0.0833	Spearman's rho	4			4
All	Bifidobacterium	Algavirales	Order	-0.88	105.4	0.00845	Spearman's rho	7	2	2	3
All	Bifidobacterium	Cirlivirales	Order	0.15	185.9	0.649	Spearman's rho	11	4	3	4
non-IBD	Bifidobacterium	Cirlivirales	Order	0	10	1	Spearman's rho	4	4
UC	Bifidobacterium	Cirlivirales	Order	0.6	4	0.417	Spearman's rho	4			4
All	Bifidobacterium	Crassvirales	Order	0.04	19890.8	0.757	Spearman's rho	50	19	18	13
CD	Bifidobacterium	Crassvirales	Order	-0.11	1071.4	0.676	Spearman's rho	18		18
non-IBD	Bifidobacterium	Crassvirales	Order	0.03	1104	0.898	Spearman's rho	19	19
UC	Bifidobacterium	Crassvirales	Order	0.05	346	0.872	Spearman's rho	13			13
All	Bifidobacterium	Petitvirales	Order	-0.11	48452.3	0.39	Spearman's rho	64	22	26	16
CD	Bifidobacterium	Petitvirales	Order	-0.28	3749.4	0.163	Spearman's rho	26		26
non-IBD	Bifidobacterium	Petitvirales	Order	0.2	1409.8	0.363	Spearman's rho	22	22
UC	Bifidobacterium	Petitvirales	Order	-0.19	807.1	0.488	Spearman's rho	16			16
All	Bifidobacterium	Rountreeviridae	Order	0.67	6.7	0.219	Spearman's rho	5	1	2	2
All	Bifidobacterium	Tubulavirales	Order	0.36	4934.6	0.0286	Spearman's rho	36	10	11	15
CD	Bifidobacterium	Tubulavirales	Order	0.19	177.6	0.57	Spearman's rho	11		11
non-IBD	Bifidobacterium	Tubulavirales	Order	0.2	132	0.584	Spearman's rho	10	10
UC	Bifidobacterium	Tubulavirales	Order	0.39	343.8	0.155	Spearman's rho	15			15
All	Bilophila	Arfiviricetes	Class	-0.21	265.1	0.545	Spearman's rho	11	3	3	5
UC	Bilophila	Arfiviricetes	Class	-0.5	30	0.45	Spearman's rho	5			5
All	Bilophila	Caudoviricetes	Class	-0.1	50413.4	0.42	Spearman's rho	65	21	29	15
CD	Bilophila	Caudoviricetes	Class	-0.2	4890.1	0.287	Spearman's rho	29		29
non-IBD	Bilophila	Caudoviricetes	Class	-0.05	1618.1	0.827	Spearman's rho	21	21
UC	Bilophila	Caudoviricetes	Class	-0.15	642.4	0.601	Spearman's rho	15			15
All	Bilophila	Faserviricetes	Class	-0.28	10789.1	0.0946	Spearman's rho	37	8	16	13
CD	Bilophila	Faserviricetes	Class	0.19	548	0.47	Spearman's rho	16		16
non-IBD	Bilophila	Faserviricetes	Class	0.14	72	0.752	Spearman's rho	8	8
UC	Bilophila	Faserviricetes	Class	-0.48	539.5	0.0952	Spearman's rho	13			13
All	Bilophila	Malgrandaviricetes	Class	-0.1	47853.5	0.453	Spearman's rho	64	21	29	14
CD	Bilophila	Malgrandaviricetes	Class	0.1	3649.9	0.602	Spearman's rho	29		29
non-IBD	Bilophila	Malgrandaviricetes	Class	-0.41	2171	0.0651	Spearman's rho	21	21
UC	Bilophila	Malgrandaviricetes	Class	-0.01	461	0.964	Spearman's rho	14			14
All	Bilophila	Megaviricetes	Class	-0.14	96	0.752	Spearman's rho	8	2	3	3
All	Bilophila	Ackermannviridae	Order	-0.2	12	0.917	Spearman's rho	4	0	0	4
UC	Bilophila	Ackermannviridae	Order	-0.2	12	0.917	Spearman's rho	4			4
All	Bilophila	Algavirales	Order	-0.09	38	0.919	Spearman's rho	6	2	2	2
All	Bilophila	Cirlivirales	Order	-0.16	256.1	0.63	Spearman's rho	11	3	3	5
UC	Bilophila	Cirlivirales	Order	-0.5	30	0.45	Spearman's rho	5			5
All	Bilophila	Crassvirales	Order	-0.32	27589.1	0.0214	Spearman's rho	50	17	22	11
CD	Bilophila	Crassvirales	Order	-0.23	2182.1	0.299	Spearman's rho	22		22
non-IBD	Bilophila	Crassvirales	Order	-0.4	1143.4	0.11	Spearman's rho	17	17
UC	Bilophila	Crassvirales	Order	0.13	192	0.714	Spearman's rho	11			11
All	Bilophila	Petitvirales	Order	-0.1	47853.5	0.453	Spearman's rho	64	21	29	14
CD	Bilophila	Petitvirales	Order	0.1	3649.9	0.602	Spearman's rho	29		29
non-IBD	Bilophila	Petitvirales	Order	-0.41	2171	0.0651	Spearman's rho	21	21
UC	Bilophila	Petitvirales	Order	-0.01	461	0.964	Spearman's rho	14			14
All	Bilophila	Tubulavirales	Order	-0.36	11487.3	0.0278	Spearman's rho	37	9	14	14
CD	Bilophila	Tubulavirales	Order	0.18	372	0.532	Spearman's rho	14		14
non-IBD	Bilophila	Tubulavirales	Order	0.2	96	0.613	Spearman's rho	9	9
UC	Bilophila	Tubulavirales	Order	-0.65	752.7	0.0111	Spearman's rho	14			14
All	Blautia	Arfiviricetes	Class	0.35	186	0.266	Spearman's rho	12	4	3	5
non-IBD	Blautia	Arfiviricetes	Class	0.8	2	0.333	Spearman's rho	4	4
UC	Blautia	Arfiviricetes	Class	0.5	10	0.45	Spearman's rho	5			5
All	Blautia	Caudoviricetes	Class	-0.1	80604	0.38	Spearman's rho	76	23	32	21
CD	Blautia	Caudoviricetes	Class	-0.19	6498	0.294	Spearman's rho	32		32
non-IBD	Blautia	Caudoviricetes	Class	0.36	1294	0.0915	Spearman's rho	23	23
UC	Blautia	Caudoviricetes	Class	-0.2	1848	0.383	Spearman's rho	21			21
All	Blautia	Faserviricetes	Class	-0.03	14572	0.862	Spearman's rho	44	9	17	18
CD	Blautia	Faserviricetes	Class	-0.03	842	0.906	Spearman's rho	17		17
non-IBD	Blautia	Faserviricetes	Class	0.15	102	0.708	Spearman's rho	9	9
UC	Blautia	Faserviricetes	Class	-0.16	1120	0.536	Spearman's rho	18			18
All	Blautia	Malgrandaviricetes	Class	0.12	62130	0.32	Spearman's rho	75	23	32	20
CD	Blautia	Malgrandaviricetes	Class	0.29	3856	0.103	Spearman's rho	32		32
non-IBD	Blautia	Malgrandaviricetes	Class	-0.3	2626	0.168	Spearman's rho	23	23
UC	Blautia	Malgrandaviricetes	Class	0.05	1270	0.851	Spearman's rho	20			20
All	Blautia	Megaviricetes	Class	-0.55	186	0.133	Spearman's rho	9	2	3	4
UC	Blautia	Megaviricetes	Class	-0.8	18	0.333	Spearman's rho	4			4
All	Blautia	Ackermannviridae	Order	-0.4	28	0.517	Spearman's rho	5	0	0	5
UC	Blautia	Ackermannviridae	Order	-0.4	28	0.517	Spearman's rho	5			5
All	Blautia	Algavirales	Order	-0.57	88	0.2	Spearman's rho	7	2	2	3
All	Blautia	Cirlivirales	Order	0.23	280	0.448	Spearman's rho	13	4	3	6
non-IBD	Blautia	Cirlivirales	Order	0.6	4	0.417	Spearman's rho	4	4
UC	Blautia	Cirlivirales	Order	0.37	22	0.497	Spearman's rho	6			6
All	Blautia	Crassvirales	Order	-0.03	30244	0.805	Spearman's rho	56	19	22	15
CD	Blautia	Crassvirales	Order	-0.13	2010	0.548	Spearman's rho	22		22
non-IBD	Blautia	Crassvirales	Order	-0.11	1270	0.641	Spearman's rho	19	19
UC	Blautia	Crassvirales	Order	0	558	0.995	Spearman's rho	15			15
All	Blautia	Petitvirales	Order	0.12	62130	0.32	Spearman's rho	75	23	32	20
CD	Blautia	Petitvirales	Order	0.29	3856	0.103	Spearman's rho	32		32
non-IBD	Blautia	Petitvirales	Order	-0.3	2626	0.168	Spearman's rho	23	23
UC	Blautia	Petitvirales	Order	0.05	1270	0.851	Spearman's rho	20			20
All	Blautia	Rountreeviridae	Order	0.5	10	0.45	Spearman's rho	5	1	2	2
All	Blautia	Tubulavirales	Order	-0.02	14418	0.918	Spearman's rho	44	10	15	19
CD	Blautia	Tubulavirales	Order	-0.05	588	0.863	Spearman's rho	15		15
non-IBD	Blautia	Tubulavirales	Order	0.08	152	0.838	Spearman's rho	10	10
UC	Blautia	Tubulavirales	Order	-0.06	1208	0.809	Spearman's rho	19			19
All	Burkholderia-Caballeronia-Paraburkholderia	Arfiviricetes	Class	-0.62	32.3	0.269	Spearman's rho	5	3	2	0
All	Burkholderia-Caballeronia-Paraburkholderia	Caudoviricetes	Class	-0.08	5900.6	0.658	Spearman's rho	32	7	18	7
CD	Burkholderia-Caballeronia-Paraburkholderia	Caudoviricetes	Class	0	968	0.997	Spearman's rho	18		18
non-IBD	Burkholderia-Caballeronia-Paraburkholderia	Caudoviricetes	Class	0.33	37.3	0.465	Spearman's rho	7	7
UC	Burkholderia-Caballeronia-Paraburkholderia	Caudoviricetes	Class	-0.48	83	0.274	Spearman's rho	7			7
All	Burkholderia-Caballeronia-Paraburkholderia	Faserviricetes	Class	0.21	648.6	0.43	Spearman's rho	17	3	8	6
CD	Burkholderia-Caballeronia-Paraburkholderia	Faserviricetes	Class	-0.37	114.9	0.369	Spearman's rho	8		8
UC	Burkholderia-Caballeronia-Paraburkholderia	Faserviricetes	Class	0.52	16.9	0.295	Spearman's rho	6			6
All	Burkholderia-Caballeronia-Paraburkholderia	Malgrandaviricetes	Class	0.18	4457.2	0.316	Spearman's rho	32	7	18	7
CD	Burkholderia-Caballeronia-Paraburkholderia	Malgrandaviricetes	Class	-0.02	992.4	0.924	Spearman's rho	18		18
non-IBD	Burkholderia-Caballeronia-Paraburkholderia	Malgrandaviricetes	Class	-0.33	74.7	0.465	Spearman's rho	7	7
UC	Burkholderia-Caballeronia-Paraburkholderia	Malgrandaviricetes	Class	0.93	4.1	0.0027	Spearman's rho	7			7
All	Burkholderia-Caballeronia-Paraburkholderia	Cirlivirales	Order	-0.39	48.8	0.439	Spearman's rho	6	3	2	1
All	Burkholderia-Caballeronia-Paraburkholderia	Crassvirales	Order	0.01	1997.4	0.952	Spearman's rho	23	5	13	5
CD	Burkholderia-Caballeronia-Paraburkholderia	Crassvirales	Order	-0.22	445.6	0.462	Spearman's rho	13		13
non-IBD	Burkholderia-Caballeronia-Paraburkholderia	Crassvirales	Order	-0.56	31.3	0.322	Spearman's rho	5	5
UC	Burkholderia-Caballeronia-Paraburkholderia	Crassvirales	Order	0.87	2.6	0.0539	Spearman's rho	5			5
All	Burkholderia-Caballeronia-Paraburkholderia	Petitvirales	Order	0.18	4457.2	0.316	Spearman's rho	32	7	18	7
CD	Burkholderia-Caballeronia-Paraburkholderia	Petitvirales	Order	-0.02	992.4	0.924	Spearman's rho	18		18
non-IBD	Burkholderia-Caballeronia-Paraburkholderia	Petitvirales	Order	-0.33	74.7	0.465	Spearman's rho	7	7
UC	Burkholderia-Caballeronia-Paraburkholderia	Petitvirales	Order	0.93	4.1	0.0027	Spearman's rho	7			7
All	Burkholderia-Caballeronia-Paraburkholderia	Tubulavirales	Order	0.22	531.5	0.417	Spearman's rho	16	4	6	6
CD	Burkholderia-Caballeronia-Paraburkholderia	Tubulavirales	Order	-0.21	42.4	0.686	Spearman's rho	6		6
non-IBD	Burkholderia-Caballeronia-Paraburkholderia	Tubulavirales	Order	0	10	1	Spearman's rho	4	4
UC	Burkholderia-Caballeronia-Paraburkholderia	Tubulavirales	Order	0.52	16.9	0.295	Spearman's rho	6			6
All	Butyricicoccus	Arfiviricetes	Class	-0.16	331.2	0.624	Spearman's rho	12	4	3	5
non-IBD	Butyricicoccus	Arfiviricetes	Class	-0.4	14	0.75	Spearman's rho	4	4
UC	Butyricicoccus	Arfiviricetes	Class	-0.3	26	0.683	Spearman's rho	5			5
All	Butyricicoccus	Caudoviricetes	Class	-0.06	60735.4	0.606	Spearman's rho	70	23	27	20
CD	Butyricicoccus	Caudoviricetes	Class	-0.01	3296.1	0.976	Spearman's rho	27		27
non-IBD	Butyricicoccus	Caudoviricetes	Class	0.19	1643.5	0.39	Spearman's rho	23	23
UC	Butyricicoccus	Caudoviricetes	Class	-0.5	2001.3	0.0232	Spearman's rho	20			20
All	Butyricicoccus	Faserviricetes	Class	-0.23	13127.6	0.151	Spearman's rho	40	9	13	18
CD	Butyricicoccus	Faserviricetes	Class	0.16	306.8	0.608	Spearman's rho	13		13
non-IBD	Butyricicoccus	Faserviricetes	Class	0.02	118	0.982	Spearman's rho	9	9
UC	Butyricicoccus	Faserviricetes	Class	-0.64	1588.3	0.0043	Spearman's rho	18			18
All	Butyricicoccus	Malgrandaviricetes	Class	0.1	49208.1	0.409	Spearman's rho	69	23	27	19
CD	Butyricicoccus	Malgrandaviricetes	Class	0.01	3255.9	0.976	Spearman's rho	27		27
non-IBD	Butyricicoccus	Malgrandaviricetes	Class	-0.04	2113.1	0.842	Spearman's rho	23	23
UC	Butyricicoccus	Malgrandaviricetes	Class	0.42	658	0.0727	Spearman's rho	19			19
All	Butyricicoccus	Megaviricetes	Class	-0.63	196	0.076	Spearman's rho	9	2	3	4
UC	Butyricicoccus	Megaviricetes	Class	-0.6	16	0.417	Spearman's rho	4			4
All	Butyricicoccus	Ackermannviridae	Order	-0.9	38	0.0833	Spearman's rho	5	0	0	5
UC	Butyricicoccus	Ackermannviridae	Order	-0.9	38	0.0833	Spearman's rho	5			5
All	Butyricicoccus	Algavirales	Order	-0.71	96	0.0881	Spearman's rho	7	2	2	3
All	Butyricicoccus	Cirlivirales	Order	-0.1	399.2	0.753	Spearman's rho	13	4	3	6
non-IBD	Butyricicoccus	Cirlivirales	Order	0.2	8	0.917	Spearman's rho	4	4
UC	Butyricicoccus	Cirlivirales	Order	-0.23	43.1	0.658	Spearman's rho	6			6
All	Butyricicoccus	Crassvirales	Order	-0.12	30943.1	0.398	Spearman's rho	55	19	21	15
CD	Butyricicoccus	Crassvirales	Order	0.1	1379.6	0.653	Spearman's rho	21		21
non-IBD	Butyricicoccus	Crassvirales	Order	-0.31	1490.6	0.2	Spearman's rho	19	19
UC	Butyricicoccus	Crassvirales	Order	-0.26	708	0.34	Spearman's rho	15			15
All	Butyricicoccus	Petitvirales	Order	0.1	49208.1	0.409	Spearman's rho	69	23	27	19
CD	Butyricicoccus	Petitvirales	Order	0.01	3255.9	0.976	Spearman's rho	27		27
non-IBD	Butyricicoccus	Petitvirales	Order	-0.04	2113.1	0.842	Spearman's rho	23	23
UC	Butyricicoccus	Petitvirales	Order	0.42	658	0.0727	Spearman's rho	19			19
All	Butyricicoccus	Rountreeviridae	Order	-0.7	34	0.233	Spearman's rho	5	1	2	2
All	Butyricicoccus	Tubulavirales	Order	-0.21	12941.6	0.185	Spearman's rho	40	10	11	19
CD	Butyricicoccus	Tubulavirales	Order	0.08	203	0.821	Spearman's rho	11		11
non-IBD	Butyricicoccus	Tubulavirales	Order	0.39	100.8	0.266	Spearman's rho	10	10
UC	Butyricicoccus	Tubulavirales	Order	-0.55	1770.3	0.0141	Spearman's rho	19			19
All	Butyricimonas	Arfiviricetes	Class	-0.56	31.3	0.322	Spearman's rho	5	2	1	2
All	Butyricimonas	Caudoviricetes	Class	-0.39	6896.2	0.0299	Spearman's rho	31	10	15	6
CD	Butyricimonas	Caudoviricetes	Class	-0.42	796	0.119	Spearman's rho	15		15
non-IBD	Butyricimonas	Caudoviricetes	Class	-0.19	196.4	0.599	Spearman's rho	10	10
UC	Butyricimonas	Caudoviricetes	Class	-0.76	61.6	0.0801	Spearman's rho	6			6
All	Butyricimonas	Faserviricetes	Class	-0.36	1111.6	0.153	Spearman's rho	17	3	8	6
CD	Butyricimonas	Faserviricetes	Class	-0.33	112	0.428	Spearman's rho	8		8
UC	Butyricimonas	Faserviricetes	Class	-0.88	65.8	0.0206	Spearman's rho	6			6
All	Butyricimonas	Malgrandaviricetes	Class	0.3	3125.5	0.102	Spearman's rho	30	10	15	5
CD	Butyricimonas	Malgrandaviricetes	Class	0.41	332	0.133	Spearman's rho	15		15
non-IBD	Butyricimonas	Malgrandaviricetes	Class	-0.01	166	0.987	Spearman's rho	10	10
UC	Butyricimonas	Malgrandaviricetes	Class	0.72	5.6	0.172	Spearman's rho	5			5
All	Butyricimonas	Cirlivirales	Order	-0.56	31.3	0.322	Spearman's rho	5	2	1	2
All	Butyricimonas	Crassvirales	Order	-0.17	3046.9	0.411	Spearman's rho	25	9	12	4
CD	Butyricimonas	Crassvirales	Order	-0.34	382	0.287	Spearman's rho	12		12
non-IBD	Butyricimonas	Crassvirales	Order	0.08	110	0.831	Spearman's rho	9	9
UC	Butyricimonas	Crassvirales	Order	-1	20	0.0833	Spearman's rho	4			4
All	Butyricimonas	Petitvirales	Order	0.3	3125.5	0.102	Spearman's rho	30	10	15	5
CD	Butyricimonas	Petitvirales	Order	0.41	332	0.133	Spearman's rho	15		15
non-IBD	Butyricimonas	Petitvirales	Order	-0.01	166	0.987	Spearman's rho	10	10
UC	Butyricimonas	Petitvirales	Order	0.72	5.6	0.172	Spearman's rho	5			5
All	Butyricimonas	Tubulavirales	Order	-0.42	1156.1	0.0961	Spearman's rho	17	5	6	6
CD	Butyricimonas	Tubulavirales	Order	-0.83	64	0.0583	Spearman's rho	6		6
non-IBD	Butyricimonas	Tubulavirales	Order	-0.5	30	0.45	Spearman's rho	5	5
UC	Butyricimonas	Tubulavirales	Order	-0.76	61.6	0.0801	Spearman's rho	6			6
All	CAG-352	Caudoviricetes	Class	-0.3	214.6	0.399	Spearman's rho	10	5	3	2
non-IBD	CAG-352	Caudoviricetes	Class	0.7	6	0.233	Spearman's rho	5	5
All	CAG-352	Faserviricetes	Class	0.94	2	0.0167	Spearman's rho	6	2	2	2
All	CAG-352	Malgrandaviricetes	Class	0.13	143.7	0.723	Spearman's rho	10	5	3	2
non-IBD	CAG-352	Malgrandaviricetes	Class	-0.1	22	0.95	Spearman's rho	5	5
All	CAG-352	Crassvirales	Order	-0.13	136.1	0.731	Spearman's rho	9	5	2	2
non-IBD	CAG-352	Crassvirales	Order	0.7	6	0.233	Spearman's rho	5	5
All	CAG-352	Petitvirales	Order	0.13	143.7	0.723	Spearman's rho	10	5	3	2
non-IBD	CAG-352	Petitvirales	Order	-0.1	22	0.95	Spearman's rho	5	5
All	CAG-352	Tubulavirales	Order	0.99	0.5	0.000309	Spearman's rho	6	3	1	2
All	CAG-56	Arfiviricetes	Class	-0.28	154	0.463	Spearman's rho	9	4	2	3
non-IBD	CAG-56	Arfiviricetes	Class	0.8	2	0.333	Spearman's rho	4	4
All	CAG-56	Caudoviricetes	Class	-0.14	31695.1	0.296	Spearman's rho	55	21	18	16
CD	CAG-56	Caudoviricetes	Class	-0.17	1130.2	0.51	Spearman's rho	18		18
non-IBD	CAG-56	Caudoviricetes	Class	0.49	786	0.0257	Spearman's rho	21	21
UC	CAG-56	Caudoviricetes	Class	-0.63	1109.3	0.00873	Spearman's rho	16			16
All	CAG-56	Faserviricetes	Class	-0.13	6780.1	0.46	Spearman's rho	33	9	9	15
CD	CAG-56	Faserviricetes	Class	0.03	117	0.949	Spearman's rho	9		9
non-IBD	CAG-56	Faserviricetes	Class	0.13	104	0.744	Spearman's rho	9	9
UC	CAG-56	Faserviricetes	Class	-0.48	826.2	0.0733	Spearman's rho	15			15
All	CAG-56	Malgrandaviricetes	Class	0.11	23265.2	0.415	Spearman's rho	54	21	18	15
CD	CAG-56	Malgrandaviricetes	Class	0.18	795.8	0.478	Spearman's rho	18		18
non-IBD	CAG-56	Malgrandaviricetes	Class	-0.4	2160	0.0715	Spearman's rho	21	21
UC	CAG-56	Malgrandaviricetes	Class	0.64	202.7	0.0105	Spearman's rho	15			15
All	CAG-56	Megaviricetes	Class	-1	40	0.0167	Spearman's rho	5	2	0	3
All	CAG-56	Ackermannviridae	Order	-0.8	18	0.333	Spearman's rho	4	0	0	4
UC	CAG-56	Ackermannviridae	Order	-0.8	18	0.333	Spearman's rho	4			4
All	CAG-56	Algavirales	Order	-1	20	0.0833	Spearman's rho	4	2	0	2
All	CAG-56	Cirlivirales	Order	-0.37	226.2	0.291	Spearman's rho	10	4	2	4
non-IBD	CAG-56	Cirlivirales	Order	0.6	4	0.417	Spearman's rho	4	4
UC	CAG-56	Cirlivirales	Order	-0.95	19.5	0.0513	Spearman's rho	4			4
All	CAG-56	Crassvirales	Order	-0.08	14290.1	0.615	Spearman's rho	43	17	14	12
CD	CAG-56	Crassvirales	Order	0.01	452	0.982	Spearman's rho	14		14
non-IBD	CAG-56	Crassvirales	Order	0.26	604	0.313	Spearman's rho	17	17
UC	CAG-56	Crassvirales	Order	-0.8	516	0.00275	Spearman's rho	12			12
All	CAG-56	Petitvirales	Order	0.11	23265.2	0.415	Spearman's rho	54	21	18	15
CD	CAG-56	Petitvirales	Order	0.18	795.8	0.478	Spearman's rho	18		18
non-IBD	CAG-56	Petitvirales	Order	-0.4	2160	0.0715	Spearman's rho	21	21
UC	CAG-56	Petitvirales	Order	0.64	202.7	0.0105	Spearman's rho	15			15
All	CAG-56	Rountreeviridae	Order	-0.8	18	0.333	Spearman's rho	4	1	1	2
All	CAG-56	Tubulavirales	Order	-0.08	5881.2	0.672	Spearman's rho	32	10	7	15
CD	CAG-56	Tubulavirales	Order	-0.02	57	0.969	Spearman's rho	7		7
non-IBD	CAG-56	Tubulavirales	Order	0.28	118	0.427	Spearman's rho	10	10
UC	CAG-56	Tubulavirales	Order	-0.43	799.2	0.112	Spearman's rho	15			15
All	Candidatus_Soleaferrea	Arfiviricetes	Class	0.35	143.8	0.297	Spearman's rho	11	4	2	5
non-IBD	Candidatus_Soleaferrea	Arfiviricetes	Class	0.2	8	0.917	Spearman's rho	4	4
UC	Candidatus_Soleaferrea	Arfiviricetes	Class	0.5	10	0.45	Spearman's rho	5			5
All	Candidatus_Soleaferrea	Caudoviricetes	Class	-0.3	54234.6	0.0163	Spearman's rho	63	21	24	18
CD	Candidatus_Soleaferrea	Caudoviricetes	Class	-0.2	2765.1	0.343	Spearman's rho	24		24
non-IBD	Candidatus_Soleaferrea	Caudoviricetes	Class	-0.28	1974.7	0.215	Spearman's rho	21	21
UC	Candidatus_Soleaferrea	Caudoviricetes	Class	-0.29	1248.3	0.246	Spearman's rho	18			18
All	Candidatus_Soleaferrea	Faserviricetes	Class	-0.1	10064	0.545	Spearman's rho	38	9	14	15
CD	Candidatus_Soleaferrea	Faserviricetes	Class	0.23	348.8	0.422	Spearman's rho	14		14
non-IBD	Candidatus_Soleaferrea	Faserviricetes	Class	0.22	93.8	0.572	Spearman's rho	9	9
UC	Candidatus_Soleaferrea	Faserviricetes	Class	-0.53	858.1	0.041	Spearman's rho	15			15
All	Candidatus_Soleaferrea	Malgrandaviricetes	Class	0.33	26803.8	0.00995	Spearman's rho	62	21	24	17
CD	Candidatus_Soleaferrea	Malgrandaviricetes	Class	0.3	1599.3	0.148	Spearman's rho	24		24
non-IBD	Candidatus_Soleaferrea	Malgrandaviricetes	Class	0.22	1197.7	0.333	Spearman's rho	21	21
UC	Candidatus_Soleaferrea	Malgrandaviricetes	Class	0.31	565.8	0.231	Spearman's rho	17			17
All	Candidatus_Soleaferrea	Megaviricetes	Class	0	56	1	Spearman's rho	7	2	2	3
All	Candidatus_Soleaferrea	Ackermannviridae	Order	0.21	15.9	0.741	Spearman's rho	5	0	0	5
UC	Candidatus_Soleaferrea	Ackermannviridae	Order	0.21	15.9	0.741	Spearman's rho	5			5
All	Candidatus_Soleaferrea	Algavirales	Order	-0.03	36	1	Spearman's rho	6	2	1	3
All	Candidatus_Soleaferrea	Cirlivirales	Order	0.24	218.8	0.462	Spearman's rho	12	4	2	6
non-IBD	Candidatus_Soleaferrea	Cirlivirales	Order	0.4	6	0.75	Spearman's rho	4	4
UC	Candidatus_Soleaferrea	Cirlivirales	Order	0.35	22.8	0.499	Spearman's rho	6			6
All	Candidatus_Soleaferrea	Crassvirales	Order	0.02	20436.2	0.898	Spearman's rho	50	18	20	12
CD	Candidatus_Soleaferrea	Crassvirales	Order	0.09	1206	0.696	Spearman's rho	20		20
non-IBD	Candidatus_Soleaferrea	Crassvirales	Order	-0.19	1149	0.46	Spearman's rho	18	18
UC	Candidatus_Soleaferrea	Crassvirales	Order	0.05	270.9	0.87	Spearman's rho	12			12
All	Candidatus_Soleaferrea	Petitvirales	Order	0.33	26803.8	0.00995	Spearman's rho	62	21	24	17
CD	Candidatus_Soleaferrea	Petitvirales	Order	0.3	1599.3	0.148	Spearman's rho	24		24
non-IBD	Candidatus_Soleaferrea	Petitvirales	Order	0.22	1197.7	0.333	Spearman's rho	21	21
UC	Candidatus_Soleaferrea	Petitvirales	Order	0.31	565.8	0.231	Spearman's rho	17			17
All	Candidatus_Soleaferrea	Rountreeviridae	Order	-0.8	18	0.333	Spearman's rho	4	1	1	2
All	Candidatus_Soleaferrea	Tubulavirales	Order	-0.09	9917.1	0.611	Spearman's rho	38	10	12	16
CD	Candidatus_Soleaferrea	Tubulavirales	Order	0.24	217	0.45	Spearman's rho	12		12
non-IBD	Candidatus_Soleaferrea	Tubulavirales	Order	0.19	132.9	0.59	Spearman's rho	10	10
UC	Candidatus_Soleaferrea	Tubulavirales	Order	-0.59	1082.7	0.0157	Spearman's rho	16			16
All	Candidatus_Stoquefichus	Caudoviricetes	Class	0.1	18	0.95	Spearman's rho	5	2	2	1
All	Candidatus_Stoquefichus	Malgrandaviricetes	Class	-0.6	32	0.35	Spearman's rho	5	2	2	1
All	Candidatus_Stoquefichus	Crassvirales	Order	0.8	2	0.333	Spearman's rho	4	1	2	1
All	Candidatus_Stoquefichus	Petitvirales	Order	-0.6	32	0.35	Spearman's rho	5	2	2	1
All	Caproiciproducens	Arfiviricetes	Class	-0.33	111.8	0.423	Spearman's rho	8	4	2	2
non-IBD	Caproiciproducens	Arfiviricetes	Class	-0.8	18	0.333	Spearman's rho	4	4
All	Caproiciproducens	Caudoviricetes	Class	0.2	4787.9	0.265	Spearman's rho	33	16	9	8
CD	Caproiciproducens	Caudoviricetes	Class	-0.1	132.1	0.796	Spearman's rho	9		9
non-IBD	Caproiciproducens	Caudoviricetes	Class	0.55	305.9	0.0272	Spearman's rho	16	16
UC	Caproiciproducens	Caudoviricetes	Class	0.3	58.5	0.466	Spearman's rho	8			8
All	Caproiciproducens	Faserviricetes	Class	0.5	664.5	0.0246	Spearman's rho	20	9	4	7
CD	Caproiciproducens	Faserviricetes	Class	1	0	0.0833	Spearman's rho	4		4
non-IBD	Caproiciproducens	Faserviricetes	Class	0.29	84.9	0.444	Spearman's rho	9	9
UC	Caproiciproducens	Faserviricetes	Class	0.57	24.1	0.182	Spearman's rho	7			7
All	Caproiciproducens	Malgrandaviricetes	Class	-0.06	6348.7	0.736	Spearman's rho	33	16	9	8
CD	Caproiciproducens	Malgrandaviricetes	Class	-0.06	127.1	0.881	Spearman's rho	9		9
non-IBD	Caproiciproducens	Malgrandaviricetes	Class	-0.24	841.8	0.375	Spearman's rho	16	16
UC	Caproiciproducens	Malgrandaviricetes	Class	-0.11	93.2	0.797	Spearman's rho	8			8
All	Caproiciproducens	Megaviricetes	Class	0.12	30.9	0.827	Spearman's rho	6	2	1	3
All	Caproiciproducens	Algavirales	Order	0	10	1	Spearman's rho	4	2	0	2
All	Caproiciproducens	Cirlivirales	Order	-0.23	103.6	0.578	Spearman's rho	8	4	2	2
non-IBD	Caproiciproducens	Cirlivirales	Order	-0.4	14	0.75	Spearman's rho	4	4
All	Caproiciproducens	Crassvirales	Order	0.05	3859.3	0.799	Spearman's rho	29	13	8	8
CD	Caproiciproducens	Crassvirales	Order	0.04	81	0.933	Spearman's rho	8		8
non-IBD	Caproiciproducens	Crassvirales	Order	0.4	218.8	0.177	Spearman's rho	13	13
UC	Caproiciproducens	Crassvirales	Order	-0.4	117.6	0.326	Spearman's rho	8			8
All	Caproiciproducens	Petitvirales	Order	-0.06	6348.7	0.736	Spearman's rho	33	16	9	8
CD	Caproiciproducens	Petitvirales	Order	-0.06	127.1	0.881	Spearman's rho	9		9
non-IBD	Caproiciproducens	Petitvirales	Order	-0.24	841.8	0.375	Spearman's rho	16	16
UC	Caproiciproducens	Petitvirales	Order	-0.11	93.2	0.797	Spearman's rho	8			8
All	Caproiciproducens	Tubulavirales	Order	0.27	972.5	0.252	Spearman's rho	20	9	3	8
non-IBD	Caproiciproducens	Tubulavirales	Order	0.19	96.9	0.62	Spearman's rho	9	9
UC	Caproiciproducens	Tubulavirales	Order	0.16	70.8	0.709	Spearman's rho	8			8
All	Catabacter	Arfiviricetes	Class	0.64	12.7	0.173	Spearman's rho	6	3	2	1
All	Catabacter	Caudoviricetes	Class	-0.2	1163.4	0.425	Spearman's rho	18	10	6	2
CD	Catabacter	Caudoviricetes	Class	0.15	29.7	0.774	Spearman's rho	6		6
non-IBD	Catabacter	Caudoviricetes	Class	-0.06	174.2	0.878	Spearman's rho	10	10
All	Catabacter	Faserviricetes	Class	0.22	285.6	0.48	Spearman's rho	13	6	5	2
CD	Catabacter	Faserviricetes	Class	0.22	15.5	0.718	Spearman's rho	5		5
non-IBD	Catabacter	Faserviricetes	Class	-0.52	53.3	0.288	Spearman's rho	6	6
All	Catabacter	Malgrandaviricetes	Class	0.02	947.2	0.929	Spearman's rho	18	10	6	2
CD	Catabacter	Malgrandaviricetes	Class	-0.88	65.8	0.0206	Spearman's rho	6		6
non-IBD	Catabacter	Malgrandaviricetes	Class	0.45	90.4	0.19	Spearman's rho	10	10
All	Catabacter	Cirlivirales	Order	0.64	12.7	0.173	Spearman's rho	6	3	2	1
All	Catabacter	Crassvirales	Order	-0.35	919	0.182	Spearman's rho	16	10	4	2
CD	Catabacter	Crassvirales	Order	-0.63	16.3	0.368	Spearman's rho	4		4
non-IBD	Catabacter	Crassvirales	Order	0.15	139.5	0.669	Spearman's rho	10	10
All	Catabacter	Petitvirales	Order	0.02	947.2	0.929	Spearman's rho	18	10	6	2
CD	Catabacter	Petitvirales	Order	-0.88	65.8	0.0206	Spearman's rho	6		6
non-IBD	Catabacter	Petitvirales	Order	0.45	90.4	0.19	Spearman's rho	10	10
All	Catabacter	Tubulavirales	Order	0.33	146.7	0.317	Spearman's rho	11	5	4	2
CD	Catabacter	Tubulavirales	Order	0.32	6.8	0.684	Spearman's rho	4		4
non-IBD	Catabacter	Tubulavirales	Order	-0.15	23.1	0.805	Spearman's rho	5	5
All	Catenibacterium	Caudoviricetes	Class	0.07	203.6	0.828	Spearman's rho	11	4	4	3
CD	Catenibacterium	Caudoviricetes	Class	0.8	2	0.333	Spearman's rho	4		4
non-IBD	Catenibacterium	Caudoviricetes	Class	0.95	0.5	0.0513	Spearman's rho	4	4
All	Catenibacterium	Faserviricetes	Class	-0.58	55.2	0.231	Spearman's rho	6	2	2	2
All	Catenibacterium	Malgrandaviricetes	Class	-0.1	241.5	0.775	Spearman's rho	11	4	4	3
CD	Catenibacterium	Malgrandaviricetes	Class	0.4	6	0.75	Spearman's rho	4		4
non-IBD	Catenibacterium	Malgrandaviricetes	Class	-0.95	19.5	0.0513	Spearman's rho	4	4
All	Catenibacterium	Crassvirales	Order	0.08	151.6	0.823	Spearman's rho	10	4	4	2
CD	Catenibacterium	Crassvirales	Order	1	0	0.0833	Spearman's rho	4		4
non-IBD	Catenibacterium	Crassvirales	Order	0.74	2.6	0.262	Spearman's rho	4	4
All	Catenibacterium	Petitvirales	Order	-0.1	241.5	0.775	Spearman's rho	11	4	4	3
CD	Catenibacterium	Petitvirales	Order	0.4	6	0.75	Spearman's rho	4		4
non-IBD	Catenibacterium	Petitvirales	Order	-0.95	19.5	0.0513	Spearman's rho	4	4
All	Catenibacterium	Tubulavirales	Order	-0.22	24.5	0.718	Spearman's rho	5	1	2	2
All	Caulobacter	Caudoviricetes	Class	-0.15	23.1	0.805	Spearman's rho	5	1	2	2
All	Caulobacter	Faserviricetes	Class	-0.8	18	0.333	Spearman's rho	4	1	1	2
All	Caulobacter	Malgrandaviricetes	Class	-0.74	17.4	0.262	Spearman's rho	4	1	2	1
All	Caulobacter	Crassvirales	Order	0.95	0.5	0.0513	Spearman's rho	4	1	2	1
All	Caulobacter	Petitvirales	Order	-0.74	17.4	0.262	Spearman's rho	4	1	2	1
All	Caulobacter	Tubulavirales	Order	-0.8	18	0.333	Spearman's rho	4	1	1	2
All	Christensenellaceae_R-7_group	Arfiviricetes	Class	-0.18	194	0.632	Spearman's rho	10	4	3	3
non-IBD	Christensenellaceae_R-7_group	Arfiviricetes	Class	0.6	4	0.417	Spearman's rho	4	4
All	Christensenellaceae_R-7_group	Caudoviricetes	Class	0	57067	0.99	Spearman's rho	70	23	31	16
CD	Christensenellaceae_R-7_group	Caudoviricetes	Class	-0.26	6241.4	0.161	Spearman's rho	31		31
non-IBD	Christensenellaceae_R-7_group	Caudoviricetes	Class	0.52	968	0.0117	Spearman's rho	23	23
UC	Christensenellaceae_R-7_group	Caudoviricetes	Class	-0.01	688	0.965	Spearman's rho	16			16
All	Christensenellaceae_R-7_group	Faserviricetes	Class	-0.27	13485.4	0.0984	Spearman's rho	40	9	17	14
CD	Christensenellaceae_R-7_group	Faserviricetes	Class	-0.21	986.1	0.422	Spearman's rho	17		17
non-IBD	Christensenellaceae_R-7_group	Faserviricetes	Class	-0.53	184	0.148	Spearman's rho	9	9
UC	Christensenellaceae_R-7_group	Faserviricetes	Class	-0.52	690	0.0616	Spearman's rho	14			14
All	Christensenellaceae_R-7_group	Malgrandaviricetes	Class	-0.08	59134.7	0.512	Spearman's rho	69	23	31	15
CD	Christensenellaceae_R-7_group	Malgrandaviricetes	Class	0.28	3570.5	0.127	Spearman's rho	31		31
non-IBD	Christensenellaceae_R-7_group	Malgrandaviricetes	Class	-0.5	3044	0.0153	Spearman's rho	23	23
UC	Christensenellaceae_R-7_group	Malgrandaviricetes	Class	-0.39	776	0.157	Spearman's rho	15			15
All	Christensenellaceae_R-7_group	Megaviricetes	Class	-0.05	126	0.912	Spearman's rho	9	2	3	4
UC	Christensenellaceae_R-7_group	Megaviricetes	Class	-0.2	12	0.917	Spearman's rho	4			4
All	Christensenellaceae_R-7_group	Algavirales	Order	-0.14	64	0.783	Spearman's rho	7	2	2	3
All	Christensenellaceae_R-7_group	Cirlivirales	Order	-0.24	272	0.485	Spearman's rho	11	4	3	4
non-IBD	Christensenellaceae_R-7_group	Cirlivirales	Order	0.8	2	0.333	Spearman's rho	4	4
UC	Christensenellaceae_R-7_group	Cirlivirales	Order	-0.8	18	0.333	Spearman's rho	4			4
All	Christensenellaceae_R-7_group	Crassvirales	Order	-0.04	27219.1	0.788	Spearman's rho	54	19	22	13
CD	Christensenellaceae_R-7_group	Crassvirales	Order	-0.39	2455.2	0.0757	Spearman's rho	22		22
non-IBD	Christensenellaceae_R-7_group	Crassvirales	Order	0.51	560	0.0278	Spearman's rho	19	19
UC	Christensenellaceae_R-7_group	Crassvirales	Order	-0.12	406	0.71	Spearman's rho	13			13
All	Christensenellaceae_R-7_group	Petitvirales	Order	-0.08	59134.7	0.512	Spearman's rho	69	23	31	15
CD	Christensenellaceae_R-7_group	Petitvirales	Order	0.28	3570.5	0.127	Spearman's rho	31		31
non-IBD	Christensenellaceae_R-7_group	Petitvirales	Order	-0.5	3044	0.0153	Spearman's rho	23	23
UC	Christensenellaceae_R-7_group	Petitvirales	Order	-0.39	776	0.157	Spearman's rho	15			15
All	Christensenellaceae_R-7_group	Rountreeviridae	Order	0.7	6	0.233	Spearman's rho	5	1	2	2
All	Christensenellaceae_R-7_group	Tubulavirales	Order	-0.26	13465.4	0.101	Spearman's rho	40	10	15	15
CD	Christensenellaceae_R-7_group	Tubulavirales	Order	-0.19	668.1	0.491	Spearman's rho	15		15
non-IBD	Christensenellaceae_R-7_group	Tubulavirales	Order	-0.2	198	0.584	Spearman's rho	10	10
UC	Christensenellaceae_R-7_group	Tubulavirales	Order	-0.47	822	0.0809	Spearman's rho	15			15
All	Clostridioides	Arfiviricetes	Class	0	20	1	Spearman's rho	5	0	2	3
All	Clostridioides	Caudoviricetes	Class	0.38	2264.6	0.0459	Spearman's rho	28	5	14	9
CD	Clostridioides	Caudoviricetes	Class	0.27	331.5	0.348	Spearman's rho	14		14
non-IBD	Clostridioides	Caudoviricetes	Class	-0.1	22	0.95	Spearman's rho	5	5
UC	Clostridioides	Caudoviricetes	Class	0.75	30.2	0.0203	Spearman's rho	9			9
All	Clostridioides	Faserviricetes	Class	0.65	239.5	0.00666	Spearman's rho	16	1	7	8
CD	Clostridioides	Faserviricetes	Class	0.85	8.6	0.0162	Spearman's rho	7		7
UC	Clostridioides	Faserviricetes	Class	0.41	49.9	0.318	Spearman's rho	8			8
All	Clostridioides	Malgrandaviricetes	Class	-0.37	4475.5	0.0603	Spearman's rho	27	5	14	8
CD	Clostridioides	Malgrandaviricetes	Class	-0.38	628.1	0.18	Spearman's rho	14		14
non-IBD	Clostridioides	Malgrandaviricetes	Class	0.1	18	0.95	Spearman's rho	5	5
UC	Clostridioides	Malgrandaviricetes	Class	-0.55	129.8	0.162	Spearman's rho	8			8
All	Clostridioides	Megaviricetes	Class	0.95	0.5	0.0513	Spearman's rho	4	0	2	2
All	Clostridioides	Cirlivirales	Order	-0.43	50	0.419	Spearman's rho	6	0	2	4
UC	Clostridioides	Cirlivirales	Order	-0.8	18	0.333	Spearman's rho	4			4
All	Clostridioides	Crassvirales	Order	0.06	768.5	0.824	Spearman's rho	17	3	10	4
CD	Clostridioides	Crassvirales	Order	0.15	140.2	0.679	Spearman's rho	10		10
UC	Clostridioides	Crassvirales	Order				Spearman's rho	4			4
All	Clostridioides	Petitvirales	Order	-0.37	4475.5	0.0603	Spearman's rho	27	5	14	8
CD	Clostridioides	Petitvirales	Order	-0.38	628.1	0.18	Spearman's rho	14		14
non-IBD	Clostridioides	Petitvirales	Order	0.1	18	0.95	Spearman's rho	5	5
UC	Clostridioides	Petitvirales	Order	-0.55	129.8	0.162	Spearman's rho	8			8
All	Clostridioides	Tubulavirales	Order	0.54	258.6	0.0385	Spearman's rho	15	1	6	8
CD	Clostridioides	Tubulavirales	Order	0.77	8	0.103	Spearman's rho	6		6
UC	Clostridioides	Tubulavirales	Order	0.25	62.7	0.544	Spearman's rho	8			8
All	Clostridium_sensu_stricto_1	Arfiviricetes	Class	-0.08	129	0.847	Spearman's rho	9	3	2	4
UC	Clostridium_sensu_stricto_1	Arfiviricetes	Class	-0.6	16	0.417	Spearman's rho	4			4
All	Clostridium_sensu_stricto_1	Caudoviricetes	Class	0.46	19517.2	0.000236	Spearman's rho	60	17	28	15
CD	Clostridium_sensu_stricto_1	Caudoviricetes	Class	0.64	1300.6	0.000217	Spearman's rho	28		28
non-IBD	Clostridium_sensu_stricto_1	Caudoviricetes	Class	0.17	673.6	0.503	Spearman's rho	17	17
UC	Clostridium_sensu_stricto_1	Caudoviricetes	Class	0.47	295.8	0.0758	Spearman's rho	15			15
All	Clostridium_sensu_stricto_1	Faserviricetes	Class	0.15	5546.9	0.389	Spearman's rho	34	6	15	13
CD	Clostridium_sensu_stricto_1	Faserviricetes	Class	-0.11	622.1	0.694	Spearman's rho	15		15
non-IBD	Clostridium_sensu_stricto_1	Faserviricetes	Class	0.54	16	0.297	Spearman's rho	6	6
UC	Clostridium_sensu_stricto_1	Faserviricetes	Class	0.36	232	0.224	Spearman's rho	13			13
All	Clostridium_sensu_stricto_1	Malgrandaviricetes	Class	-0.47	50353.4	0.000164	Spearman's rho	59	17	28	14
CD	Clostridium_sensu_stricto_1	Malgrandaviricetes	Class	-0.54	5626.4	0.00303	Spearman's rho	28		28
non-IBD	Clostridium_sensu_stricto_1	Malgrandaviricetes	Class	-0.51	1229.3	0.038	Spearman's rho	17	17
UC	Clostridium_sensu_stricto_1	Malgrandaviricetes	Class	-0.38	626.2	0.185	Spearman's rho	14			14
All	Clostridium_sensu_stricto_1	Megaviricetes	Class	-0.03	36	1	Spearman's rho	6	2	2	2
All	Clostridium_sensu_stricto_1	Algavirales	Order	0.8	2	0.333	Spearman's rho	4	2	1	1
All	Clostridium_sensu_stricto_1	Cirlivirales	Order	-0.09	179	0.815	Spearman's rho	10	3	2	5
UC	Clostridium_sensu_stricto_1	Cirlivirales	Order	-0.6	32	0.35	Spearman's rho	5			5
All	Clostridium_sensu_stricto_1	Crassvirales	Order	0	12389.3	0.98	Spearman's rho	42	13	19	10
CD	Clostridium_sensu_stricto_1	Crassvirales	Order	0.08	1043.6	0.731	Spearman's rho	19		19
non-IBD	Clostridium_sensu_stricto_1	Crassvirales	Order	-0.12	408.1	0.693	Spearman's rho	13	13
UC	Clostridium_sensu_stricto_1	Crassvirales	Order	0.12	146	0.759	Spearman's rho	10			10
All	Clostridium_sensu_stricto_1	Petitvirales	Order	-0.47	50353.4	0.000164	Spearman's rho	59	17	28	14
CD	Clostridium_sensu_stricto_1	Petitvirales	Order	-0.54	5626.4	0.00303	Spearman's rho	28		28
non-IBD	Clostridium_sensu_stricto_1	Petitvirales	Order	-0.51	1229.3	0.038	Spearman's rho	17	17
UC	Clostridium_sensu_stricto_1	Petitvirales	Order	-0.38	626.2	0.185	Spearman's rho	14			14
All	Clostridium_sensu_stricto_1	Rountreeviridae	Order	0.8	2	0.333	Spearman's rho	4	1	2	1
All	Clostridium_sensu_stricto_1	Tubulavirales	Order	0.16	5029.9	0.375	Spearman's rho	33	6	13	14
CD	Clostridium_sensu_stricto_1	Tubulavirales	Order	-0.1	399	0.754	Spearman's rho	13		13
non-IBD	Clostridium_sensu_stricto_1	Tubulavirales	Order	0.71	10	0.136	Spearman's rho	6	6
UC	Clostridium_sensu_stricto_1	Tubulavirales	Order	0.29	322	0.31	Spearman's rho	14			14
All	Clostridium_sensu_stricto_2	Caudoviricetes	Class	0.04	114.8	0.911	Spearman's rho	9	5	1	3
non-IBD	Clostridium_sensu_stricto_2	Caudoviricetes	Class	0.56	8.7	0.322	Spearman's rho	5	5
All	Clostridium_sensu_stricto_2	Malgrandaviricetes	Class	-0.47	176.7	0.199	Spearman's rho	9	5	1	3
non-IBD	Clostridium_sensu_stricto_2	Malgrandaviricetes	Class	-0.87	37.4	0.0539	Spearman's rho	5	5
All	Clostridium_sensu_stricto_2	Crassvirales	Order	-0.49	83.5	0.263	Spearman's rho	7	3	1	3
All	Clostridium_sensu_stricto_2	Petitvirales	Order	-0.47	176.7	0.199	Spearman's rho	9	5	1	3
non-IBD	Clostridium_sensu_stricto_2	Petitvirales	Order	-0.87	37.4	0.0539	Spearman's rho	5	5
All	Clostridium_sensu_stricto_2	Tubulavirales	Order	-0.8	18	0.333	Spearman's rho	4	1	0	3
All	Collinsella	Arfiviricetes	Class	-0.59	454	0.0488	Spearman's rho	12	4	3	5
non-IBD	Collinsella	Arfiviricetes	Class	0.8	2	0.333	Spearman's rho	4	4
UC	Collinsella	Arfiviricetes	Class	-0.9	38	0.0833	Spearman's rho	5			5
All	Collinsella	Caudoviricetes	Class	-0.36	81164.6	0.00199	Spearman's rho	71	23	28	20
CD	Collinsella	Caudoviricetes	Class	-0.24	4533.4	0.217	Spearman's rho	28		28
non-IBD	Collinsella	Caudoviricetes	Class	-0.22	2464	0.318	Spearman's rho	23	23
UC	Collinsella	Caudoviricetes	Class	-0.49	1975.2	0.0301	Spearman's rho	20			20
All	Collinsella	Faserviricetes	Class	-0.11	14700.3	0.483	Spearman's rho	43	9	16	18
CD	Collinsella	Faserviricetes	Class	-0.35	918	0.184	Spearman's rho	16		16
non-IBD	Collinsella	Faserviricetes	Class	0.43	68	0.25	Spearman's rho	9	9
UC	Collinsella	Faserviricetes	Class	0.09	882	0.723	Spearman's rho	18			18
All	Collinsella	Malgrandaviricetes	Class	0.5	28803.8	1.26e-05	Spearman's rho	70	23	28	19
CD	Collinsella	Malgrandaviricetes	Class	0.4	2185.4	0.034	Spearman's rho	28		28
non-IBD	Collinsella	Malgrandaviricetes	Class	0.45	1120	0.0339	Spearman's rho	23	23
UC	Collinsella	Malgrandaviricetes	Class	0.58	483.7	0.0099	Spearman's rho	19			19
All	Collinsella	Megaviricetes	Class	-0.21	145.1	0.589	Spearman's rho	9	2	3	4
UC	Collinsella	Megaviricetes	Class	0.21	7.9	0.789	Spearman's rho	4			4
All	Collinsella	Ackermannviridae	Order	0	20	1	Spearman's rho	5	0	0	5
UC	Collinsella	Ackermannviridae	Order	0	20	1	Spearman's rho	5			5
All	Collinsella	Algavirales	Order	0.04	54	0.939	Spearman's rho	7	2	2	3
All	Collinsella	Cirlivirales	Order	-0.65	600	0.0196	Spearman's rho	13	4	3	6
non-IBD	Collinsella	Cirlivirales	Order	0.4	6	0.75	Spearman's rho	4	4
UC	Collinsella	Cirlivirales	Order	-0.89	66	0.0333	Spearman's rho	6			6
All	Collinsella	Crassvirales	Order	-0.09	28467.3	0.541	Spearman's rho	54	19	20	15
CD	Collinsella	Crassvirales	Order	0.17	1108	0.48	Spearman's rho	20		20
non-IBD	Collinsella	Crassvirales	Order	-0.02	1166	0.928	Spearman's rho	19	19
UC	Collinsella	Crassvirales	Order	-0.17	656.1	0.541	Spearman's rho	15			15
All	Collinsella	Petitvirales	Order	0.5	28803.8	1.26e-05	Spearman's rho	70	23	28	19
CD	Collinsella	Petitvirales	Order	0.4	2185.4	0.034	Spearman's rho	28		28
non-IBD	Collinsella	Petitvirales	Order	0.45	1120	0.0339	Spearman's rho	23	23
UC	Collinsella	Petitvirales	Order	0.58	483.7	0.0099	Spearman's rho	19			19
All	Collinsella	Rountreeviridae	Order	-0.1	22	0.95	Spearman's rho	5	1	2	2
All	Collinsella	Tubulavirales	Order	-0.14	15046.3	0.384	Spearman's rho	43	10	14	19
CD	Collinsella	Tubulavirales	Order	-0.44	656	0.116	Spearman's rho	14		14
non-IBD	Collinsella	Tubulavirales	Order	0.68	52	0.0351	Spearman's rho	10	10
UC	Collinsella	Tubulavirales	Order	0	1139	0.997	Spearman's rho	19			19
All	Coprobacter	Caudoviricetes	Class	-0.13	2280.8	0.564	Spearman's rho	23	7	12	4
CD	Coprobacter	Caudoviricetes	Class	-0.37	391.9	0.236	Spearman's rho	12		12
non-IBD	Coprobacter	Caudoviricetes	Class	-0.67	93.4	0.101	Spearman's rho	7	7
UC	Coprobacter	Caudoviricetes	Class	0.8	2	0.333	Spearman's rho	4			4
All	Coprobacter	Faserviricetes	Class	-0.05	382.5	0.869	Spearman's rho	13	2	7	4
CD	Coprobacter	Faserviricetes	Class	-0.29	72.1	0.531	Spearman's rho	7		7
UC	Coprobacter	Faserviricetes	Class	0.6	4	0.417	Spearman's rho	4			4
All	Coprobacter	Malgrandaviricetes	Class	0.15	1500	0.497	Spearman's rho	22	7	12	3
CD	Coprobacter	Malgrandaviricetes	Class	0.43	161.8	0.158	Spearman's rho	12		12
non-IBD	Coprobacter	Malgrandaviricetes	Class	0.13	48.5	0.775	Spearman's rho	7	7
All	Coprobacter	Megaviricetes	Class	0.8	2	0.333	Spearman's rho	4	1	2	1
All	Coprobacter	Crassvirales	Order	0.19	548.4	0.473	Spearman's rho	16	5	8	3
CD	Coprobacter	Crassvirales	Order	0.41	49.8	0.317	Spearman's rho	8		8
non-IBD	Coprobacter	Crassvirales	Order	-0.35	27.1	0.559	Spearman's rho	5	5
All	Coprobacter	Petitvirales	Order	0.15	1500	0.497	Spearman's rho	22	7	12	3
CD	Coprobacter	Petitvirales	Order	0.43	161.8	0.158	Spearman's rho	12		12
non-IBD	Coprobacter	Petitvirales	Order	0.13	48.5	0.775	Spearman's rho	7	7
All	Coprobacter	Tubulavirales	Order	-0.06	302.6	0.858	Spearman's rho	12	2	6	4
CD	Coprobacter	Tubulavirales	Order	-0.41	49.2	0.425	Spearman's rho	6		6
UC	Coprobacter	Tubulavirales	Order	0.6	4	0.417	Spearman's rho	4			4
All	Coprococcus_1	Arfiviricetes	Class	-0.31	288	0.356	Spearman's rho	11	4	3	4
non-IBD	Coprococcus_1	Arfiviricetes	Class	-0.4	14	0.75	Spearman's rho	4	4
UC	Coprococcus_1	Arfiviricetes	Class	-0.8	18	0.333	Spearman's rho	4			4
All	Coprococcus_1	Caudoviricetes	Class	0.01	35769.9	0.963	Spearman's rho	60	21	22	17
CD	Coprococcus_1	Caudoviricetes	Class	0.02	1744	0.946	Spearman's rho	22		22
non-IBD	Coprococcus_1	Caudoviricetes	Class	0.28	1113.4	0.224	Spearman's rho	21	21
UC	Coprococcus_1	Caudoviricetes	Class	-0.16	948.1	0.535	Spearman's rho	17			17
All	Coprococcus_1	Faserviricetes	Class	0.16	5522.6	0.378	Spearman's rho	34	8	11	15
CD	Coprococcus_1	Faserviricetes	Class	0.03	214	0.946	Spearman's rho	11		11
non-IBD	Coprococcus_1	Faserviricetes	Class	0.47	44.8	0.243	Spearman's rho	8	8
UC	Coprococcus_1	Faserviricetes	Class	0.35	366	0.206	Spearman's rho	15			15
All	Coprococcus_1	Malgrandaviricetes	Class	-0.04	35448.4	0.787	Spearman's rho	59	21	22	16
CD	Coprococcus_1	Malgrandaviricetes	Class	-0.13	1998.1	0.57	Spearman's rho	22		22
non-IBD	Coprococcus_1	Malgrandaviricetes	Class	-0.27	1950.5	0.243	Spearman's rho	21	21
UC	Coprococcus_1	Malgrandaviricetes	Class	0.14	584.9	0.606	Spearman's rho	16			16
All	Coprococcus_1	Megaviricetes	Class	-0.46	82	0.302	Spearman's rho	7	2	1	4
UC	Coprococcus_1	Megaviricetes	Class	-0.8	18	0.333	Spearman's rho	4			4
All	Coprococcus_1	Ackermannviridae	Order	0.4	6	0.75	Spearman's rho	4	0	0	4
UC	Coprococcus_1	Ackermannviridae	Order	0.4	6	0.75	Spearman's rho	4			4
All	Coprococcus_1	Algavirales	Order	-0.43	50	0.419	Spearman's rho	6	2	1	3
All	Coprococcus_1	Cirlivirales	Order	-0.34	294	0.313	Spearman's rho	11	4	3	4
non-IBD	Coprococcus_1	Cirlivirales	Order	-0.8	18	0.333	Spearman's rho	4	4
UC	Coprococcus_1	Cirlivirales	Order	-0.8	18	0.333	Spearman's rho	4			4
All	Coprococcus_1	Crassvirales	Order	0.2	14648.4	0.162	Spearman's rho	48	17	17	14
CD	Coprococcus_1	Crassvirales	Order	0.2	650.9	0.436	Spearman's rho	17		17
non-IBD	Coprococcus_1	Crassvirales	Order	0.11	723.9	0.666	Spearman's rho	17	17
UC	Coprococcus_1	Crassvirales	Order	0.31	316	0.288	Spearman's rho	14			14
All	Coprococcus_1	Petitvirales	Order	-0.04	35448.4	0.787	Spearman's rho	59	21	22	16
CD	Coprococcus_1	Petitvirales	Order	-0.13	1998.1	0.57	Spearman's rho	22		22
non-IBD	Coprococcus_1	Petitvirales	Order	-0.27	1950.5	0.243	Spearman's rho	21	21
UC	Coprococcus_1	Petitvirales	Order	0.14	584.9	0.606	Spearman's rho	16			16
All	Coprococcus_1	Tubulavirales	Order	0.26	4423.3	0.143	Spearman's rho	33	8	9	16
CD	Coprococcus_1	Tubulavirales	Order	0.17	100	0.678	Spearman's rho	9		9
non-IBD	Coprococcus_1	Tubulavirales	Order	0.18	68.9	0.67	Spearman's rho	8	8
UC	Coprococcus_1	Tubulavirales	Order	0.44	382	0.0913	Spearman's rho	16			16
All	Coprococcus_2	Caudoviricetes	Class	-0.25	1426.6	0.299	Spearman's rho	19	12	5	2
CD	Coprococcus_2	Caudoviricetes	Class	-1	40	0.0167	Spearman's rho	5		5
non-IBD	Coprococcus_2	Caudoviricetes	Class	-0.29	369.3	0.358	Spearman's rho	12	12
All	Coprococcus_2	Faserviricetes	Class	0.33	191.3	0.293	Spearman's rho	12	6	4	2
CD	Coprococcus_2	Faserviricetes	Class	0.2	8	0.917	Spearman's rho	4		4
non-IBD	Coprococcus_2	Faserviricetes	Class	0.14	29.9	0.784	Spearman's rho	6	6
All	Coprococcus_2	Malgrandaviricetes	Class	-0.12	1275.3	0.628	Spearman's rho	19	12	5	2
CD	Coprococcus_2	Malgrandaviricetes	Class	0.9	2	0.0833	Spearman's rho	5		5
non-IBD	Coprococcus_2	Malgrandaviricetes	Class	-0.06	304.1	0.845	Spearman's rho	12	12
All	Coprococcus_2	Crassvirales	Order	-0.02	985	0.948	Spearman's rho	18	12	4	2
CD	Coprococcus_2	Crassvirales	Order	0.2	8	0.917	Spearman's rho	4		4
non-IBD	Coprococcus_2	Crassvirales	Order	0.02	280	0.948	Spearman's rho	12	12
All	Coprococcus_2	Petitvirales	Order	-0.12	1275.3	0.628	Spearman's rho	19	12	5	2
CD	Coprococcus_2	Petitvirales	Order	0.9	2	0.0833	Spearman's rho	5		5
non-IBD	Coprococcus_2	Petitvirales	Order	-0.06	304.1	0.845	Spearman's rho	12	12
All	Coprococcus_2	Tubulavirales	Order	0.61	46.7	0.0805	Spearman's rho	9	5	2	2
non-IBD	Coprococcus_2	Tubulavirales	Order	0.67	6.7	0.219	Spearman's rho	5	5
All	Coprococcus_3	Arfiviricetes	Class	0.58	92	0.0655	Spearman's rho	11	4	3	4
non-IBD	Coprococcus_3	Arfiviricetes	Class	0	10	1	Spearman's rho	4	4
UC	Coprococcus_3	Arfiviricetes	Class	0.8	2	0.333	Spearman's rho	4			4
All	Coprococcus_3	Caudoviricetes	Class	-0.17	72587.5	0.161	Spearman's rho	72	23	30	19
CD	Coprococcus_3	Caudoviricetes	Class	-0.32	5949.3	0.0811	Spearman's rho	30		30
non-IBD	Coprococcus_3	Caudoviricetes	Class	0.12	1772	0.57	Spearman's rho	23	23
UC	Coprococcus_3	Caudoviricetes	Class	-0.2	1368	0.41	Spearman's rho	19			19
All	Coprococcus_3	Faserviricetes	Class	0.22	9654.7	0.166	Spearman's rho	42	9	16	17
CD	Coprococcus_3	Faserviricetes	Class	0.15	576.9	0.575	Spearman's rho	16		16
non-IBD	Coprococcus_3	Faserviricetes	Class	0.43	68	0.25	Spearman's rho	9	9
UC	Coprococcus_3	Faserviricetes	Class	0.1	732	0.694	Spearman's rho	17			17
All	Coprococcus_3	Malgrandaviricetes	Class	0.11	53115	0.364	Spearman's rho	71	23	30	18
CD	Coprococcus_3	Malgrandaviricetes	Class	0.3	3129.7	0.103	Spearman's rho	30		30
non-IBD	Coprococcus_3	Malgrandaviricetes	Class	-0.4	2834	0.0595	Spearman's rho	23	23
UC	Coprococcus_3	Malgrandaviricetes	Class	0.26	716	0.294	Spearman's rho	18			18
All	Coprococcus_3	Megaviricetes	Class	-0.22	102.1	0.608	Spearman's rho	8	2	3	3
All	Coprococcus_3	Ackermannviridae	Order	-0.1	22	0.95	Spearman's rho	5	0	0	5
UC	Coprococcus_3	Ackermannviridae	Order	-0.1	22	0.95	Spearman's rho	5			5
All	Coprococcus_3	Algavirales	Order	0.2	27.9	0.7	Spearman's rho	6	2	2	2
All	Coprococcus_3	Cirlivirales	Order	0.48	148	0.115	Spearman's rho	12	4	3	5
non-IBD	Coprococcus_3	Cirlivirales	Order	0.4	6	0.75	Spearman's rho	4	4
UC	Coprococcus_3	Cirlivirales	Order	0.6	8	0.35	Spearman's rho	5			5
All	Coprococcus_3	Crassvirales	Order	-0.01	26523	0.937	Spearman's rho	54	19	22	13
CD	Coprococcus_3	Crassvirales	Order	-0.13	2002	0.561	Spearman's rho	22		22
non-IBD	Coprococcus_3	Crassvirales	Order	-0.12	1280	0.616	Spearman's rho	19	19
UC	Coprococcus_3	Crassvirales	Order	0.17	302	0.579	Spearman's rho	13			13
All	Coprococcus_3	Petitvirales	Order	0.11	53115	0.364	Spearman's rho	71	23	30	18
CD	Coprococcus_3	Petitvirales	Order	0.3	3129.7	0.103	Spearman's rho	30		30
non-IBD	Coprococcus_3	Petitvirales	Order	-0.4	2834	0.0595	Spearman's rho	23	23
UC	Coprococcus_3	Petitvirales	Order	0.26	716	0.294	Spearman's rho	18			18
All	Coprococcus_3	Rountreeviridae	Order	-0.1	22	0.95	Spearman's rho	5	1	2	2
All	Coprococcus_3	Tubulavirales	Order	0.2	9195.7	0.212	Spearman's rho	41	10	14	17
CD	Coprococcus_3	Tubulavirales	Order	0.11	402.9	0.697	Spearman's rho	14		14
non-IBD	Coprococcus_3	Tubulavirales	Order	0.43	94	0.218	Spearman's rho	10	10
UC	Coprococcus_3	Tubulavirales	Order	0.07	756	0.78	Spearman's rho	17			17
All	Corynebacterium	Caudoviricetes	Class	-0.1	616.5	0.721	Spearman's rho	15	2	8	5
CD	Corynebacterium	Caudoviricetes	Class	0.19	68	0.651	Spearman's rho	8		8
UC	Corynebacterium	Caudoviricetes	Class				Spearman's rho	5			5
All	Corynebacterium	Faserviricetes	Class	0.58	35.5	0.134	Spearman's rho	8	1	2	5
UC	Corynebacterium	Faserviricetes	Class				Spearman's rho	5			5
All	Corynebacterium	Malgrandaviricetes	Class	-0.19	665.2	0.502	Spearman's rho	15	2	8	5
CD	Corynebacterium	Malgrandaviricetes	Class	-0.46	123	0.247	Spearman's rho	8		8
UC	Corynebacterium	Malgrandaviricetes	Class				Spearman's rho	5			5
All	Corynebacterium	Crassvirales	Order	-0.5	330	0.117	Spearman's rho	11	1	5	5
CD	Corynebacterium	Crassvirales	Order	-0.71	34.1	0.182	Spearman's rho	5		5
UC	Corynebacterium	Crassvirales	Order				Spearman's rho	5			5
All	Corynebacterium	Petitvirales	Order	-0.19	665.2	0.502	Spearman's rho	15	2	8	5
CD	Corynebacterium	Petitvirales	Order	-0.46	123	0.247	Spearman's rho	8		8
UC	Corynebacterium	Petitvirales	Order				Spearman's rho	5			5
All	Corynebacterium	Tubulavirales	Order	0.58	35.5	0.134	Spearman's rho	8	1	2	5
UC	Corynebacterium	Tubulavirales	Order				Spearman's rho	5			5
All	Corynebacterium_1	Caudoviricetes	Class	0.8	2	0.333	Spearman's rho	4	2	1	1
All	Corynebacterium_1	Malgrandaviricetes	Class	-0.8	18	0.333	Spearman's rho	4	2	1	1
All	Corynebacterium_1	Petitvirales	Order	-0.8	18	0.333	Spearman's rho	4	2	1	1
All	Cutibacterium	Caudoviricetes	Class	-0.32	290	0.34	Spearman's rho	11	3	6	2
CD	Cutibacterium	Caudoviricetes	Class	-0.09	38.2	0.864	Spearman's rho	6		6
All	Cutibacterium	Faserviricetes	Class	-0.45	28.9	0.45	Spearman's rho	5	2	2	1
All	Cutibacterium	Malgrandaviricetes	Class	0.35	142.4	0.287	Spearman's rho	11	3	6	2
CD	Cutibacterium	Malgrandaviricetes	Class	0.21	27.6	0.686	Spearman's rho	6		6
All	Cutibacterium	Crassvirales	Order	-0.31	157.2	0.416	Spearman's rho	9	2	6	1
CD	Cutibacterium	Crassvirales	Order	-0.15	40.3	0.774	Spearman's rho	6		6
All	Cutibacterium	Petitvirales	Order	0.35	142.4	0.287	Spearman's rho	11	3	6	2
CD	Cutibacterium	Petitvirales	Order	0.21	27.6	0.686	Spearman's rho	6		6
All	Cutibacterium	Tubulavirales	Order	-0.74	17.4	0.262	Spearman's rho	4	2	1	1
All	Defluviitaleaceae_UCG-011	Caudoviricetes	Class	-0.21	24.1	0.741	Spearman's rho	5	3	2	0
All	Defluviitaleaceae_UCG-011	Malgrandaviricetes	Class	0.21	15.9	0.741	Spearman's rho	5	3	2	0
All	Defluviitaleaceae_UCG-011	Crassvirales	Order	0.05	19	0.935	Spearman's rho	5	3	2	0
All	Defluviitaleaceae_UCG-011	Petitvirales	Order	0.21	15.9	0.741	Spearman's rho	5	3	2	0
All	Desulfovibrio	Caudoviricetes	Class	0.6	8	0.35	Spearman's rho	5	0	5	0
CD	Desulfovibrio	Caudoviricetes	Class	0.6	8	0.35	Spearman's rho	5		5
All	Desulfovibrio	Malgrandaviricetes	Class	0.4	12	0.517	Spearman's rho	5	0	5	0
CD	Desulfovibrio	Malgrandaviricetes	Class	0.4	12	0.517	Spearman's rho	5		5
All	Desulfovibrio	Crassvirales	Order	0.3	14	0.683	Spearman's rho	5	0	5	0
CD	Desulfovibrio	Crassvirales	Order	0.3	14	0.683	Spearman's rho	5		5
All	Desulfovibrio	Petitvirales	Order	0.4	12	0.517	Spearman's rho	5	0	5	0
CD	Desulfovibrio	Petitvirales	Order	0.4	12	0.517	Spearman's rho	5		5
All	Dialister	Arfiviricetes	Class	0.46	45.1	0.247	Spearman's rho	8	4	3	1
non-IBD	Dialister	Arfiviricetes	Class	0.63	3.7	0.368	Spearman's rho	4	4
All	Dialister	Caudoviricetes	Class	-0.07	36726.3	0.581	Spearman's rho	59	18	27	14
CD	Dialister	Caudoviricetes	Class	-0.31	4278.2	0.121	Spearman's rho	27		27
non-IBD	Dialister	Caudoviricetes	Class	0.41	575.4	0.0944	Spearman's rho	18	18
UC	Dialister	Caudoviricetes	Class	-0.28	580.4	0.34	Spearman's rho	14			14
All	Dialister	Faserviricetes	Class	0.03	5810.7	0.873	Spearman's rho	33	9	13	11
CD	Dialister	Faserviricetes	Class	-0.04	380	0.892	Spearman's rho	13		13
non-IBD	Dialister	Faserviricetes	Class	0.36	76.8	0.342	Spearman's rho	9	9
UC	Dialister	Faserviricetes	Class	-0.1	241.5	0.775	Spearman's rho	11			11
All	Dialister	Malgrandaviricetes	Class	-0.03	35360.5	0.802	Spearman's rho	59	18	27	14
CD	Dialister	Malgrandaviricetes	Class	0.29	2318.9	0.139	Spearman's rho	27		27
non-IBD	Dialister	Malgrandaviricetes	Class	-0.51	1466.3	0.0294	Spearman's rho	18	18
UC	Dialister	Malgrandaviricetes	Class	0.22	354.9	0.45	Spearman's rho	14			14
All	Dialister	Megaviricetes	Class	-0.38	166	0.313	Spearman's rho	9	2	3	4
UC	Dialister	Megaviricetes	Class	-1	20	0.0833	Spearman's rho	4			4
All	Dialister	Algavirales	Order	-0.43	80	0.354	Spearman's rho	7	2	2	3
All	Dialister	Cirlivirales	Order	0.25	90.4	0.522	Spearman's rho	9	4	3	2
non-IBD	Dialister	Cirlivirales	Order	0.32	6.8	0.684	Spearman's rho	4	4
All	Dialister	Crassvirales	Order	-0.04	16899.1	0.781	Spearman's rho	46	15	20	11
CD	Dialister	Crassvirales	Order	0.21	1052.9	0.378	Spearman's rho	20		20
non-IBD	Dialister	Crassvirales	Order	0.17	463.1	0.538	Spearman's rho	15	15
UC	Dialister	Crassvirales	Order	0.24	167.5	0.48	Spearman's rho	11			11
All	Dialister	Petitvirales	Order	-0.03	35360.5	0.802	Spearman's rho	59	18	27	14
CD	Dialister	Petitvirales	Order	0.29	2318.9	0.139	Spearman's rho	27		27
non-IBD	Dialister	Petitvirales	Order	-0.51	1466.3	0.0294	Spearman's rho	18	18
UC	Dialister	Petitvirales	Order	0.22	354.9	0.45	Spearman's rho	14			14
All	Dialister	Rountreeviridae	Order	0.97	0.5	0.00482	Spearman's rho	5	1	2	2
All	Dialister	Tubulavirales	Order	0.17	4530.8	0.353	Spearman's rho	32	9	11	12
CD	Dialister	Tubulavirales	Order	0.13	192	0.714	Spearman's rho	11		11
non-IBD	Dialister	Tubulavirales	Order	0.38	73.8	0.306	Spearman's rho	9	9
UC	Dialister	Tubulavirales	Order	0.02	280.9	0.956	Spearman's rho	12			12
All	Dielma	Arfiviricetes	Class	0.66	74	0.0309	Spearman's rho	11	4	3	4
non-IBD	Dielma	Arfiviricetes	Class	0.4	6	0.75	Spearman's rho	4	4
UC	Dielma	Arfiviricetes	Class	0.6	4	0.417	Spearman's rho	4			4
All	Dielma	Caudoviricetes	Class	0.06	44930.4	0.62	Spearman's rho	66	21	27	18
CD	Dielma	Caudoviricetes	Class	0.53	1550.2	0.00476	Spearman's rho	27		27
non-IBD	Dielma	Caudoviricetes	Class	0.03	1491	0.891	Spearman's rho	21	21
UC	Dielma	Caudoviricetes	Class	-0.38	1335.9	0.121	Spearman's rho	18			18
All	Dielma	Faserviricetes	Class	-0.17	14420.4	0.286	Spearman's rho	42	9	16	17
CD	Dielma	Faserviricetes	Class	0.24	515.8	0.367	Spearman's rho	16		16
non-IBD	Dielma	Faserviricetes	Class	0	120	1	Spearman's rho	9	9
UC	Dielma	Faserviricetes	Class	-0.5	1223.5	0.0413	Spearman's rho	17			17
All	Dielma	Malgrandaviricetes	Class	-0.14	51938.4	0.284	Spearman's rho	65	21	27	17
CD	Dielma	Malgrandaviricetes	Class	-0.38	4527.6	0.0492	Spearman's rho	27		27
non-IBD	Dielma	Malgrandaviricetes	Class	-0.23	1901.2	0.306	Spearman's rho	21	21
UC	Dielma	Malgrandaviricetes	Class	0.25	613.8	0.337	Spearman's rho	17			17
All	Dielma	Megaviricetes	Class	-0.36	114	0.389	Spearman's rho	8	2	3	3
All	Dielma	Ackermannviridae	Order	-0.4	14	0.75	Spearman's rho	4	0	0	4
UC	Dielma	Ackermannviridae	Order	-0.4	14	0.75	Spearman's rho	4			4
All	Dielma	Algavirales	Order	-1	70	0.00278	Spearman's rho	6	2	2	2
All	Dielma	Cirlivirales	Order	0.52	138	0.0887	Spearman's rho	12	4	3	5
non-IBD	Dielma	Cirlivirales	Order	0.2	8	0.917	Spearman's rho	4	4
UC	Dielma	Cirlivirales	Order	0.5	10	0.45	Spearman's rho	5			5
All	Dielma	Crassvirales	Order	-0.1	24331.5	0.481	Spearman's rho	51	17	21	13
CD	Dielma	Crassvirales	Order	-0.12	1726.2	0.602	Spearman's rho	21		21
non-IBD	Dielma	Crassvirales	Order	0.16	681.8	0.528	Spearman's rho	17	17
UC	Dielma	Crassvirales	Order	-0.57	573.2	0.04	Spearman's rho	13			13
All	Dielma	Petitvirales	Order	-0.14	51938.4	0.284	Spearman's rho	65	21	27	17
CD	Dielma	Petitvirales	Order	-0.38	4527.6	0.0492	Spearman's rho	27		27
non-IBD	Dielma	Petitvirales	Order	-0.23	1901.2	0.306	Spearman's rho	21	21
UC	Dielma	Petitvirales	Order	0.25	613.8	0.337	Spearman's rho	17			17
All	Dielma	Rountreeviridae	Order	-0.36	27.2	0.553	Spearman's rho	5	1	2	2
All	Dielma	Tubulavirales	Order	-0.27	14548.3	0.0912	Spearman's rho	41	10	14	17
CD	Dielma	Tubulavirales	Order	0.24	344.8	0.404	Spearman's rho	14		14
non-IBD	Dielma	Tubulavirales	Order	-0.33	220	0.349	Spearman's rho	10	10
UC	Dielma	Tubulavirales	Order	-0.51	1231.6	0.0368	Spearman's rho	17			17
All	DNF00809	Arfiviricetes	Class	-0.44	50.4	0.381	Spearman's rho	6	1	2	3
All	DNF00809	Caudoviricetes	Class	0.07	630.2	0.787	Spearman's rho	16	5	6	5
CD	DNF00809	Caudoviricetes	Class	0.64	12.7	0.173	Spearman's rho	6		6
non-IBD	DNF00809	Caudoviricetes	Class	0.45	11.1	0.45	Spearman's rho	5	5
UC	DNF00809	Caudoviricetes	Class	-0.87	37.4	0.0539	Spearman's rho	5			5
All	DNF00809	Faserviricetes	Class	-0.61	461.7	0.0336	Spearman's rho	12	4	3	5
non-IBD	DNF00809	Faserviricetes	Class	-0.95	19.5	0.0513	Spearman's rho	4	4
UC	DNF00809	Faserviricetes	Class	-0.56	31.3	0.322	Spearman's rho	5			5
All	DNF00809	Malgrandaviricetes	Class	0.15	578.3	0.58	Spearman's rho	16	5	6	5
CD	DNF00809	Malgrandaviricetes	Class	-0.39	48.8	0.439	Spearman's rho	6		6
non-IBD	DNF00809	Malgrandaviricetes	Class	-0.67	33.4	0.215	Spearman's rho	5	5
UC	DNF00809	Malgrandaviricetes	Class	0.87	2.6	0.0539	Spearman's rho	5			5
All	DNF00809	Cirlivirales	Order	-0.44	50.4	0.381	Spearman's rho	6	1	2	3
All	DNF00809	Crassvirales	Order	0.7	86	0.0113	Spearman's rho	12	4	5	3
CD	DNF00809	Crassvirales	Order	0.67	6.6	0.215	Spearman's rho	5		5
non-IBD	DNF00809	Crassvirales	Order	0.63	3.7	0.368	Spearman's rho	4	4
All	DNF00809	Petitvirales	Order	0.15	578.3	0.58	Spearman's rho	16	5	6	5
CD	DNF00809	Petitvirales	Order	-0.39	48.8	0.439	Spearman's rho	6		6
non-IBD	DNF00809	Petitvirales	Order	-0.67	33.4	0.215	Spearman's rho	5	5
UC	DNF00809	Petitvirales	Order	0.87	2.6	0.0539	Spearman's rho	5			5
All	DNF00809	Tubulavirales	Order	-0.61	354.8	0.0451	Spearman's rho	11	4	2	5
non-IBD	DNF00809	Tubulavirales	Order	-0.95	19.5	0.0513	Spearman's rho	4	4
UC	DNF00809	Tubulavirales	Order	-0.56	31.3	0.322	Spearman's rho	5			5
All	Dorea	Arfiviricetes	Class	0.08	262	0.8	Spearman's rho	12	4	3	5
non-IBD	Dorea	Arfiviricetes	Class	0.8	2	0.333	Spearman's rho	4	4
UC	Dorea	Arfiviricetes	Class	0.5	10	0.45	Spearman's rho	5			5
All	Dorea	Caudoviricetes	Class	-0.13	79221.1	0.278	Spearman's rho	75	23	31	21
CD	Dorea	Caudoviricetes	Class	-0.15	5714	0.413	Spearman's rho	31		31
non-IBD	Dorea	Caudoviricetes	Class	0.34	1344	0.117	Spearman's rho	23	23
UC	Dorea	Caudoviricetes	Class	-0.6	2468	0.00458	Spearman's rho	21			21
All	Dorea	Faserviricetes	Class	-0.12	14807.1	0.451	Spearman's rho	43	9	16	18
CD	Dorea	Faserviricetes	Class	-0.05	714	0.856	Spearman's rho	16		16
non-IBD	Dorea	Faserviricetes	Class	0.62	46	0.0857	Spearman's rho	9	9
UC	Dorea	Faserviricetes	Class	-0.22	1184	0.375	Spearman's rho	18			18
All	Dorea	Malgrandaviricetes	Class	0.2	54054.9	0.0884	Spearman's rho	74	23	31	20
CD	Dorea	Malgrandaviricetes	Class	0.25	3744	0.183	Spearman's rho	31		31
non-IBD	Dorea	Malgrandaviricetes	Class	-0.11	2244	0.62	Spearman's rho	23	23
UC	Dorea	Malgrandaviricetes	Class	0.61	514	0.00482	Spearman's rho	20			20
All	Dorea	Megaviricetes	Class	-0.23	148	0.552	Spearman's rho	9	2	3	4
UC	Dorea	Megaviricetes	Class	-0.6	16	0.417	Spearman's rho	4			4
All	Dorea	Ackermannviridae	Order	-0.7	34	0.233	Spearman's rho	5	0	0	5
UC	Dorea	Ackermannviridae	Order	-0.7	34	0.233	Spearman's rho	5			5
All	Dorea	Algavirales	Order	0	56	1	Spearman's rho	7	2	2	3
All	Dorea	Cirlivirales	Order	-0.04	378	0.906	Spearman's rho	13	4	3	6
non-IBD	Dorea	Cirlivirales	Order	0.4	6	0.75	Spearman's rho	4	4
UC	Dorea	Cirlivirales	Order	0.43	20	0.419	Spearman's rho	6			6
All	Dorea	Crassvirales	Order	0.03	28479	0.845	Spearman's rho	56	19	22	15
CD	Dorea	Crassvirales	Order	0.17	1462	0.436	Spearman's rho	22		22
non-IBD	Dorea	Crassvirales	Order	0.16	956	0.508	Spearman's rho	19	19
UC	Dorea	Crassvirales	Order	-0.15	646	0.584	Spearman's rho	15			15
All	Dorea	Petitvirales	Order	0.2	54054.9	0.0884	Spearman's rho	74	23	31	20
CD	Dorea	Petitvirales	Order	0.25	3744	0.183	Spearman's rho	31		31
non-IBD	Dorea	Petitvirales	Order	-0.11	2244	0.62	Spearman's rho	23	23
UC	Dorea	Petitvirales	Order	0.61	514	0.00482	Spearman's rho	20			20
All	Dorea	Rountreeviridae	Order	-0.3	26	0.683	Spearman's rho	5	1	2	2
All	Dorea	Tubulavirales	Order	-0.12	14800.1	0.453	Spearman's rho	43	10	14	19
CD	Dorea	Tubulavirales	Order	-0.12	508	0.693	Spearman's rho	14		14
non-IBD	Dorea	Tubulavirales	Order	0.42	96	0.232	Spearman's rho	10	10
UC	Dorea	Tubulavirales	Order	-0.12	1282	0.61	Spearman's rho	19			19
All	DTU089	Arfiviricetes	Class	0.33	109.8	0.345	Spearman's rho	10	3	3	4
UC	DTU089	Arfiviricetes	Class	0.8	2	0.333	Spearman's rho	4			4
All	DTU089	Caudoviricetes	Class	-0.03	3359.7	0.899	Spearman's rho	27	13	7	7
CD	DTU089	Caudoviricetes	Class	-0.02	57.1	0.967	Spearman's rho	7		7
non-IBD	DTU089	Caudoviricetes	Class	0.23	282	0.459	Spearman's rho	13	13
UC	DTU089	Caudoviricetes	Class	0.04	54	0.963	Spearman's rho	7			7
All	DTU089	Faserviricetes	Class	0.19	782.1	0.443	Spearman's rho	18	7	5	6
CD	DTU089	Faserviricetes	Class	0.22	15.5	0.718	Spearman's rho	5		5
non-IBD	DTU089	Faserviricetes	Class	0.59	22.8	0.161	Spearman's rho	7	7
UC	DTU089	Faserviricetes	Class	0.26	26	0.658	Spearman's rho	6			6
All	DTU089	Malgrandaviricetes	Class	-0.08	3523.1	0.708	Spearman's rho	27	13	7	7
CD	DTU089	Malgrandaviricetes	Class	-0.49	83.6	0.261	Spearman's rho	7		7
non-IBD	DTU089	Malgrandaviricetes	Class	-0.32	479.4	0.291	Spearman's rho	13	13
UC	DTU089	Malgrandaviricetes	Class	-0.11	62	0.84	Spearman's rho	7			7
All	DTU089	Megaviricetes	Class	-0.8	18	0.333	Spearman's rho	4	1	1	2
All	DTU089	Ackermannviridae	Order	0.4	6	0.75	Spearman's rho	4	0	0	4
UC	DTU089	Ackermannviridae	Order	0.4	6	0.75	Spearman's rho	4			4
All	DTU089	Algavirales	Order	-0.8	18	0.333	Spearman's rho	4	1	1	2
All	DTU089	Cirlivirales	Order	0.33	109.8	0.345	Spearman's rho	10	3	3	4
UC	DTU089	Cirlivirales	Order	0.8	2	0.333	Spearman's rho	4			4
All	DTU089	Crassvirales	Order	-0.3	2623.1	0.17	Spearman's rho	23	13	5	5
CD	DTU089	Crassvirales	Order	-0.11	22.2	0.858	Spearman's rho	5		5
non-IBD	DTU089	Crassvirales	Order	-0.16	420.7	0.611	Spearman's rho	13	13
UC	DTU089	Crassvirales	Order	-0.1	22	0.95	Spearman's rho	5			5
All	DTU089	Petitvirales	Order	-0.08	3523.1	0.708	Spearman's rho	27	13	7	7
CD	DTU089	Petitvirales	Order	-0.49	83.6	0.261	Spearman's rho	7		7
non-IBD	DTU089	Petitvirales	Order	-0.32	479.4	0.291	Spearman's rho	13	13
UC	DTU089	Petitvirales	Order	-0.11	62	0.84	Spearman's rho	7			7
All	DTU089	Tubulavirales	Order	0.04	653.7	0.887	Spearman's rho	16	6	3	7
non-IBD	DTU089	Tubulavirales	Order	0.82	6.3	0.0458	Spearman's rho	6	6
UC	DTU089	Tubulavirales	Order	0.04	54	0.963	Spearman's rho	7			7
All	Eggerthella	Arfiviricetes	Class	0.72	80	0.011	Spearman's rho	12	4	3	5
non-IBD	Eggerthella	Arfiviricetes	Class	0.2	8	0.917	Spearman's rho	4	4
UC	Eggerthella	Arfiviricetes	Class	0.8	4	0.133	Spearman's rho	5			5
All	Eggerthella	Caudoviricetes	Class	-0.12	75541.7	0.314	Spearman's rho	74	23	30	21
CD	Eggerthella	Caudoviricetes	Class	-0.07	4812.2	0.711	Spearman's rho	30		30
non-IBD	Eggerthella	Caudoviricetes	Class	-0.3	2633.2	0.163	Spearman's rho	23	23
UC	Eggerthella	Caudoviricetes	Class	-0.19	1839.1	0.399	Spearman's rho	21			21
All	Eggerthella	Faserviricetes	Class	-0.12	14876.8	0.431	Spearman's rho	43	9	16	18
CD	Eggerthella	Faserviricetes	Class	0.58	284	0.02	Spearman's rho	16		16
non-IBD	Eggerthella	Faserviricetes	Class	-0.06	127	0.881	Spearman's rho	9	9
UC	Eggerthella	Faserviricetes	Class	-0.55	1497.3	0.0193	Spearman's rho	18			18
All	Eggerthella	Malgrandaviricetes	Class	-0.04	67303.8	0.748	Spearman's rho	73	23	30	20
CD	Eggerthella	Malgrandaviricetes	Class	-0.21	5416.5	0.277	Spearman's rho	30		30
non-IBD	Eggerthella	Malgrandaviricetes	Class	0.12	1772.5	0.572	Spearman's rho	23	23
UC	Eggerthella	Malgrandaviricetes	Class	0.19	1074.9	0.418	Spearman's rho	20			20
All	Eggerthella	Megaviricetes	Class	0.15	102	0.708	Spearman's rho	9	2	3	4
UC	Eggerthella	Megaviricetes	Class	-0.6	16	0.417	Spearman's rho	4			4
All	Eggerthella	Ackermannviridae	Order	-0.4	28	0.517	Spearman's rho	5	0	0	5
UC	Eggerthella	Ackermannviridae	Order	-0.4	28	0.517	Spearman's rho	5			5
All	Eggerthella	Algavirales	Order	0.54	26	0.236	Spearman's rho	7	2	2	3
All	Eggerthella	Cirlivirales	Order	0.59	150	0.0381	Spearman's rho	13	4	3	6
non-IBD	Eggerthella	Cirlivirales	Order	0.4	6	0.75	Spearman's rho	4	4
UC	Eggerthella	Cirlivirales	Order	0.54	16	0.297	Spearman's rho	6			6
All	Eggerthella	Crassvirales	Order	-0.3	38129.2	0.0232	Spearman's rho	56	19	22	15
CD	Eggerthella	Crassvirales	Order	-0.28	2274.1	0.2	Spearman's rho	22		22
non-IBD	Eggerthella	Crassvirales	Order	-0.09	1246.2	0.704	Spearman's rho	19	19
UC	Eggerthella	Crassvirales	Order	-0.14	638.1	0.62	Spearman's rho	15			15
All	Eggerthella	Petitvirales	Order	-0.04	67303.8	0.748	Spearman's rho	73	23	30	20
CD	Eggerthella	Petitvirales	Order	-0.21	5416.5	0.277	Spearman's rho	30		30
non-IBD	Eggerthella	Petitvirales	Order	0.12	1772.5	0.572	Spearman's rho	23	23
UC	Eggerthella	Petitvirales	Order	0.19	1074.9	0.418	Spearman's rho	20			20
All	Eggerthella	Rountreeviridae	Order	-0.2	24	0.783	Spearman's rho	5	1	2	2
All	Eggerthella	Tubulavirales	Order	-0.1	14540.4	0.532	Spearman's rho	43	10	14	19
CD	Eggerthella	Tubulavirales	Order	0.56	200	0.0401	Spearman's rho	14		14
non-IBD	Eggerthella	Tubulavirales	Order	-0.34	221.2	0.336	Spearman's rho	10	10
UC	Eggerthella	Tubulavirales	Order	-0.39	1581.2	0.102	Spearman's rho	19			19
All	Eikenella	Arfiviricetes	Class	-0.1	241.8	0.772	Spearman's rho	11	4	3	4
non-IBD	Eikenella	Arfiviricetes	Class	0.26	7.4	0.742	Spearman's rho	4	4
UC	Eikenella	Arfiviricetes	Class	-0.77	17.7	0.225	Spearman's rho	4			4
All	Eikenella	Caudoviricetes	Class	0.06	18466.1	0.693	Spearman's rho	49	13	24	12
CD	Eikenella	Caudoviricetes	Class	0.26	1706.6	0.223	Spearman's rho	24		24
non-IBD	Eikenella	Caudoviricetes	Class	-0.1	399.1	0.754	Spearman's rho	13	13
UC	Eikenella	Caudoviricetes	Class	-0.53	438.2	0.0748	Spearman's rho	12			12
All	Eikenella	Faserviricetes	Class	0.08	3736.5	0.681	Spearman's rho	29	6	13	10
CD	Eikenella	Faserviricetes	Class	0.13	318.3	0.683	Spearman's rho	13		13
non-IBD	Eikenella	Faserviricetes	Class	0.7	10.6	0.123	Spearman's rho	6	6
UC	Eikenella	Faserviricetes	Class	-0.4	231.2	0.25	Spearman's rho	10			10
All	Eikenella	Malgrandaviricetes	Class	-0.24	22764.8	0.107	Spearman's rho	48	13	24	11
CD	Eikenella	Malgrandaviricetes	Class	-0.39	3198.8	0.059	Spearman's rho	24		24
non-IBD	Eikenella	Malgrandaviricetes	Class	-0.27	463	0.368	Spearman's rho	13	13
UC	Eikenella	Malgrandaviricetes	Class	0.53	104.4	0.097	Spearman's rho	11			11
All	Eikenella	Megaviricetes	Class	0.26	25.7	0.612	Spearman's rho	6	1	3	2
All	Eikenella	Algavirales	Order	1	0	0.0833	Spearman's rho	4	1	2	1
All	Eikenella	Cirlivirales	Order	-0.1	241.8	0.772	Spearman's rho	11	4	3	4
non-IBD	Eikenella	Cirlivirales	Order	0.26	7.4	0.742	Spearman's rho	4	4
UC	Eikenella	Cirlivirales	Order	-0.77	17.7	0.225	Spearman's rho	4			4
All	Eikenella	Crassvirales	Order	-0.3	9257.4	0.0837	Spearman's rho	35	10	16	9
CD	Eikenella	Crassvirales	Order	-0.24	841.8	0.375	Spearman's rho	16		16
non-IBD	Eikenella	Crassvirales	Order	-0.36	223.7	0.313	Spearman's rho	10	10
UC	Eikenella	Crassvirales	Order	-0.53	183.5	0.143	Spearman's rho	9			9
All	Eikenella	Petitvirales	Order	-0.24	22764.8	0.107	Spearman's rho	48	13	24	11
CD	Eikenella	Petitvirales	Order	-0.39	3198.8	0.059	Spearman's rho	24		24
non-IBD	Eikenella	Petitvirales	Order	-0.27	463	0.368	Spearman's rho	13	13
UC	Eikenella	Petitvirales	Order	0.53	104.4	0.097	Spearman's rho	11			11
All	Eikenella	Rountreeviridae	Order	-1	20	0.0833	Spearman's rho	4	0	2	2
All	Eikenella	Tubulavirales	Order	0.08	3753.6	0.697	Spearman's rho	29	7	11	11
CD	Eikenella	Tubulavirales	Order	0.27	159.6	0.414	Spearman's rho	11		11
non-IBD	Eikenella	Tubulavirales	Order	0.71	16.3	0.0743	Spearman's rho	7	7
UC	Eikenella	Tubulavirales	Order	-0.51	332.9	0.107	Spearman's rho	11			11
All	Eisenbergiella	Arfiviricetes	Class	-0.19	339.2	0.563	Spearman's rho	12	4	3	5
non-IBD	Eisenbergiella	Arfiviricetes	Class	-0.2	12	0.917	Spearman's rho	4	4
UC	Eisenbergiella	Arfiviricetes	Class	-0.6	32	0.35	Spearman's rho	5			5
All	Eisenbergiella	Caudoviricetes	Class	-0.35	61765	0.00429	Spearman's rho	65	18	30	17
CD	Eisenbergiella	Caudoviricetes	Class	-0.19	5342.6	0.318	Spearman's rho	30		30
non-IBD	Eisenbergiella	Caudoviricetes	Class	-0.12	1084.2	0.639	Spearman's rho	18	18
UC	Eisenbergiella	Caudoviricetes	Class	-0.81	1479.5	7.24e-05	Spearman's rho	17			17
All	Eisenbergiella	Faserviricetes	Class	-0.12	10262.1	0.462	Spearman's rho	38	8	16	14
CD	Eisenbergiella	Faserviricetes	Class	0.41	398.6	0.111	Spearman's rho	16		16
non-IBD	Eisenbergiella	Faserviricetes	Class	0.22	65.9	0.608	Spearman's rho	8	8
UC	Eisenbergiella	Faserviricetes	Class	-0.66	755.7	0.0101	Spearman's rho	14			14
All	Eisenbergiella	Malgrandaviricetes	Class	0.31	29969	0.0115	Spearman's rho	64	18	30	16
CD	Eisenbergiella	Malgrandaviricetes	Class	0.21	3563.2	0.272	Spearman's rho	30		30
non-IBD	Eisenbergiella	Malgrandaviricetes	Class	-0.02	993	0.922	Spearman's rho	18	18
UC	Eisenbergiella	Malgrandaviricetes	Class	0.77	155.1	0.000459	Spearman's rho	16			16
All	Eisenbergiella	Megaviricetes	Class	-0.31	157.3	0.415	Spearman's rho	9	2	3	4
UC	Eisenbergiella	Megaviricetes	Class	-0.95	19.5	0.0513	Spearman's rho	4			4
All	Eisenbergiella	Ackermannviridae	Order	0.32	6.8	0.684	Spearman's rho	4	0	0	4
UC	Eisenbergiella	Ackermannviridae	Order	0.32	6.8	0.684	Spearman's rho	4			4
All	Eisenbergiella	Algavirales	Order	-0.16	65.2	0.726	Spearman's rho	7	2	2	3
All	Eisenbergiella	Cirlivirales	Order	-0.21	440.5	0.491	Spearman's rho	13	4	3	6
non-IBD	Eisenbergiella	Cirlivirales	Order	0.4	6	0.75	Spearman's rho	4	4
UC	Eisenbergiella	Cirlivirales	Order	-0.46	51.2	0.354	Spearman's rho	6			6
All	Eisenbergiella	Crassvirales	Order	-0.32	22761.7	0.0305	Spearman's rho	47	14	22	11
CD	Eisenbergiella	Crassvirales	Order	-0.08	1911.1	0.726	Spearman's rho	22		22
non-IBD	Eisenbergiella	Crassvirales	Order	-0.41	641.2	0.146	Spearman's rho	14	14
UC	Eisenbergiella	Crassvirales	Order	-0.3	285.1	0.377	Spearman's rho	11			11
All	Eisenbergiella	Petitvirales	Order	0.31	29969	0.0115	Spearman's rho	64	18	30	16
CD	Eisenbergiella	Petitvirales	Order	0.21	3563.2	0.272	Spearman's rho	30		30
non-IBD	Eisenbergiella	Petitvirales	Order	-0.02	993	0.922	Spearman's rho	18	18
UC	Eisenbergiella	Petitvirales	Order	0.77	155.1	0.000459	Spearman's rho	16			16
All	Eisenbergiella	Tubulavirales	Order	-0.22	11181	0.177	Spearman's rho	38	9	14	15
CD	Eisenbergiella	Tubulavirales	Order	0.43	259.6	0.125	Spearman's rho	14		14
non-IBD	Eisenbergiella	Tubulavirales	Order	0.33	80.8	0.391	Spearman's rho	9	9
UC	Eisenbergiella	Tubulavirales	Order	-0.71	957.9	0.00299	Spearman's rho	15			15
All	Enterococcus	Arfiviricetes	Class	0	10	1	Spearman's rho	4	1	1	2
All	Enterococcus	Caudoviricetes	Class	0.07	1430.9	0.76	Spearman's rho	21	7	8	6
CD	Enterococcus	Caudoviricetes	Class	0.1	75.7	0.816	Spearman's rho	8		8
non-IBD	Enterococcus	Caudoviricetes	Class	-0.02	57	0.969	Spearman's rho	7	7
UC	Enterococcus	Caudoviricetes	Class	0.49	18	0.356	Spearman's rho	6			6
All	Enterococcus	Faserviricetes	Class	0.06	112.9	0.881	Spearman's rho	9	3	1	5
UC	Enterococcus	Faserviricetes	Class	0.1	18	0.95	Spearman's rho	5			5
All	Enterococcus	Malgrandaviricetes	Class	-0.29	1714.5	0.216	Spearman's rho	20	7	8	5
CD	Enterococcus	Malgrandaviricetes	Class	-0.1	92.3	0.816	Spearman's rho	8		8
non-IBD	Enterococcus	Malgrandaviricetes	Class	-0.63	91.3	0.129	Spearman's rho	7	7
UC	Enterococcus	Malgrandaviricetes	Class	-0.4	28	0.517	Spearman's rho	5			5
All	Enterococcus	Cirlivirales	Order	0.1	18	0.95	Spearman's rho	5	1	1	3
All	Enterococcus	Crassvirales	Order	-0.38	772.3	0.163	Spearman's rho	15	6	5	4
CD	Enterococcus	Crassvirales	Order	0.67	6.7	0.219	Spearman's rho	5		5
non-IBD	Enterococcus	Crassvirales	Order	-0.29	45.1	0.577	Spearman's rho	6	6
UC	Enterococcus	Crassvirales	Order	-1	20	0.0833	Spearman's rho	4			4
All	Enterococcus	Petitvirales	Order	-0.29	1714.5	0.216	Spearman's rho	20	7	8	5
CD	Enterococcus	Petitvirales	Order	-0.1	92.3	0.816	Spearman's rho	8		8
non-IBD	Enterococcus	Petitvirales	Order	-0.63	91.3	0.129	Spearman's rho	7	7
UC	Enterococcus	Petitvirales	Order	-0.4	28	0.517	Spearman's rho	5			5
All	Enterococcus	Tubulavirales	Order	0.04	115	0.915	Spearman's rho	9	2	1	6
UC	Enterococcus	Tubulavirales	Order	0.09	32	0.919	Spearman's rho	6			6
All	Epulopiscium	Arfiviricetes	Class	0.14	48	0.783	Spearman's rho	7	3	2	2
All	Epulopiscium	Caudoviricetes	Class	0.46	3536.2	0.00623	Spearman's rho	34	10	14	10
CD	Epulopiscium	Caudoviricetes	Class	0.64	162.7	0.0132	Spearman's rho	14		14
non-IBD	Epulopiscium	Caudoviricetes	Class	-0.1	182.1	0.776	Spearman's rho	10	10
UC	Epulopiscium	Caudoviricetes	Class	0.45	90	0.191	Spearman's rho	10			10
All	Epulopiscium	Faserviricetes	Class	0.13	989.9	0.591	Spearman's rho	19	4	6	9
CD	Epulopiscium	Faserviricetes	Class	-0.54	54	0.297	Spearman's rho	6		6
non-IBD	Epulopiscium	Faserviricetes	Class	0.8	2	0.333	Spearman's rho	4	4
UC	Epulopiscium	Faserviricetes	Class	0.33	80	0.385	Spearman's rho	9			9
All	Epulopiscium	Malgrandaviricetes	Class	-0.59	9517.5	0.000297	Spearman's rho	33	10	14	9
CD	Epulopiscium	Malgrandaviricetes	Class	-0.64	746.3	0.0136	Spearman's rho	14		14
non-IBD	Epulopiscium	Malgrandaviricetes	Class	-0.63	269.3	0.0498	Spearman's rho	10	10
UC	Epulopiscium	Malgrandaviricetes	Class	-0.23	148	0.552	Spearman's rho	9			9
All	Epulopiscium	Cirlivirales	Order	0.29	60	0.501	Spearman's rho	8	3	2	3
All	Epulopiscium	Crassvirales	Order	0.07	1880.8	0.748	Spearman's rho	23	7	8	8
CD	Epulopiscium	Crassvirales	Order	0.59	34.7	0.126	Spearman's rho	8		8
non-IBD	Epulopiscium	Crassvirales	Order	-0.07	60	0.906	Spearman's rho	7	7
UC	Epulopiscium	Crassvirales	Order	-0.12	94	0.793	Spearman's rho	8			8
All	Epulopiscium	Petitvirales	Order	-0.59	9517.5	0.000297	Spearman's rho	33	10	14	9
CD	Epulopiscium	Petitvirales	Order	-0.64	746.3	0.0136	Spearman's rho	14		14
non-IBD	Epulopiscium	Petitvirales	Order	-0.63	269.3	0.0498	Spearman's rho	10	10
UC	Epulopiscium	Petitvirales	Order	-0.23	148	0.552	Spearman's rho	9			9
All	Epulopiscium	Tubulavirales	Order	0.1	1389.9	0.674	Spearman's rho	21	5	6	10
CD	Epulopiscium	Tubulavirales	Order	-0.54	54	0.297	Spearman's rho	6		6
non-IBD	Epulopiscium	Tubulavirales	Order	0.9	2	0.0833	Spearman's rho	5	5
UC	Epulopiscium	Tubulavirales	Order	0.27	120	0.448	Spearman's rho	10			10
All	Erysipelatoclostridium	Arfiviricetes	Class	0.1	256	0.749	Spearman's rho	12	4	3	5
non-IBD	Erysipelatoclostridium	Arfiviricetes	Class	0.4	6	0.75	Spearman's rho	4	4
UC	Erysipelatoclostridium	Arfiviricetes	Class	-0.1	22	0.95	Spearman's rho	5			5
All	Erysipelatoclostridium	Caudoviricetes	Class	0.16	54521.2	0.179	Spearman's rho	73	23	31	19
CD	Erysipelatoclostridium	Caudoviricetes	Class	0.25	3696.3	0.167	Spearman's rho	31		31
non-IBD	Erysipelatoclostridium	Caudoviricetes	Class	0.05	1932	0.837	Spearman's rho	23	23
UC	Erysipelatoclostridium	Caudoviricetes	Class	0.36	725.8	0.126	Spearman's rho	19			19
All	Erysipelatoclostridium	Faserviricetes	Class	0.53	5423.4	0.000393	Spearman's rho	41	9	16	16
CD	Erysipelatoclostridium	Faserviricetes	Class	0.35	439.6	0.179	Spearman's rho	16		16
non-IBD	Erysipelatoclostridium	Faserviricetes	Class	0.88	14	0.00308	Spearman's rho	9	9
UC	Erysipelatoclostridium	Faserviricetes	Class	0.54	313.7	0.0313	Spearman's rho	16			16
All	Erysipelatoclostridium	Malgrandaviricetes	Class	-0.17	72545.9	0.162	Spearman's rho	72	23	31	18
CD	Erysipelatoclostridium	Malgrandaviricetes	Class	-0.35	6676.3	0.0566	Spearman's rho	31		31
non-IBD	Erysipelatoclostridium	Malgrandaviricetes	Class	0.07	1880	0.747	Spearman's rho	23	23
UC	Erysipelatoclostridium	Malgrandaviricetes	Class	-0.36	1317.2	0.143	Spearman's rho	18			18
All	Erysipelatoclostridium	Megaviricetes	Class	-0.75	98	0.0663	Spearman's rho	7	2	3	2
All	Erysipelatoclostridium	Algavirales	Order	-0.7	34	0.233	Spearman's rho	5	2	2	1
All	Erysipelatoclostridium	Cirlivirales	Order	0.11	324	0.723	Spearman's rho	13	4	3	6
non-IBD	Erysipelatoclostridium	Cirlivirales	Order	-0.2	12	0.917	Spearman's rho	4	4
UC	Erysipelatoclostridium	Cirlivirales	Order	-0.09	38	0.919	Spearman's rho	6			6
All	Erysipelatoclostridium	Crassvirales	Order	0.02	25780.8	0.901	Spearman's rho	54	19	22	13
CD	Erysipelatoclostridium	Crassvirales	Order	0.2	1409	0.361	Spearman's rho	22		22
non-IBD	Erysipelatoclostridium	Crassvirales	Order	-0.04	1180	0.888	Spearman's rho	19	19
UC	Erysipelatoclostridium	Crassvirales	Order	-0.07	391	0.809	Spearman's rho	13			13
All	Erysipelatoclostridium	Petitvirales	Order	-0.17	72545.9	0.162	Spearman's rho	72	23	31	18
CD	Erysipelatoclostridium	Petitvirales	Order	-0.35	6676.3	0.0566	Spearman's rho	31		31
non-IBD	Erysipelatoclostridium	Petitvirales	Order	0.07	1880	0.747	Spearman's rho	23	23
UC	Erysipelatoclostridium	Petitvirales	Order	-0.36	1317.2	0.143	Spearman's rho	18			18
All	Erysipelatoclostridium	Rountreeviridae	Order	-0.8	36	0.133	Spearman's rho	5	1	2	2
All	Erysipelatoclostridium	Tubulavirales	Order	0.47	6128.8	0.00213	Spearman's rho	41	10	14	17
CD	Erysipelatoclostridium	Tubulavirales	Order	0.38	281.6	0.179	Spearman's rho	14		14
non-IBD	Erysipelatoclostridium	Tubulavirales	Order	0.64	60	0.0544	Spearman's rho	10	10
UC	Erysipelatoclostridium	Tubulavirales	Order	0.5	405.7	0.0397	Spearman's rho	17			17
All	Erysipelotrichaceae_UCG-003	Arfiviricetes	Class	0.38	177.8	0.225	Spearman's rho	12	4	3	5
non-IBD	Erysipelotrichaceae_UCG-003	Arfiviricetes	Class	0.4	6	0.75	Spearman's rho	4	4
UC	Erysipelotrichaceae_UCG-003	Arfiviricetes	Class	0.3	14	0.683	Spearman's rho	5			5
All	Erysipelotrichaceae_UCG-003	Caudoviricetes	Class	-0.03	66754.2	0.803	Spearman's rho	73	23	29	21
CD	Erysipelotrichaceae_UCG-003	Caudoviricetes	Class	-0.12	4560.1	0.524	Spearman's rho	29		29
non-IBD	Erysipelotrichaceae_UCG-003	Caudoviricetes	Class	0.16	1697.9	0.463	Spearman's rho	23	23
UC	Erysipelotrichaceae_UCG-003	Caudoviricetes	Class	-0.11	1714	0.625	Spearman's rho	21			21
All	Erysipelotrichaceae_UCG-003	Faserviricetes	Class	0.03	12909	0.872	Spearman's rho	43	9	16	18
CD	Erysipelotrichaceae_UCG-003	Faserviricetes	Class	0.14	581.9	0.594	Spearman's rho	16		16
non-IBD	Erysipelotrichaceae_UCG-003	Faserviricetes	Class	-0.37	164	0.336	Spearman's rho	9	9
UC	Erysipelotrichaceae_UCG-003	Faserviricetes	Class	0.11	860	0.656	Spearman's rho	18			18
All	Erysipelotrichaceae_UCG-003	Malgrandaviricetes	Class	0.16	52394.2	0.186	Spearman's rho	72	23	29	20
CD	Erysipelotrichaceae_UCG-003	Malgrandaviricetes	Class	0.21	3195.8	0.268	Spearman's rho	29		29
non-IBD	Erysipelotrichaceae_UCG-003	Malgrandaviricetes	Class	0.15	1724.9	0.501	Spearman's rho	23	23
UC	Erysipelotrichaceae_UCG-003	Malgrandaviricetes	Class	0.06	1256	0.816	Spearman's rho	20			20
All	Erysipelotrichaceae_UCG-003	Megaviricetes	Class	0.47	64	0.213	Spearman's rho	9	2	3	4
UC	Erysipelotrichaceae_UCG-003	Megaviricetes	Class	1	0	0.0833	Spearman's rho	4			4
All	Erysipelotrichaceae_UCG-003	Ackermannviridae	Order	-0.5	30	0.45	Spearman's rho	5	0	0	5
UC	Erysipelotrichaceae_UCG-003	Ackermannviridae	Order	-0.5	30	0.45	Spearman's rho	5			5
All	Erysipelotrichaceae_UCG-003	Algavirales	Order	0.79	12	0.048	Spearman's rho	7	2	2	3
All	Erysipelotrichaceae_UCG-003	Cirlivirales	Order	0.26	269.9	0.394	Spearman's rho	13	4	3	6
non-IBD	Erysipelotrichaceae_UCG-003	Cirlivirales	Order	0.8	2	0.333	Spearman's rho	4	4
UC	Erysipelotrichaceae_UCG-003	Cirlivirales	Order	0.2	28	0.714	Spearman's rho	6			6
All	Erysipelotrichaceae_UCG-003	Crassvirales	Order	0.23	22662.4	0.0947	Spearman's rho	56	19	22	15
CD	Erysipelotrichaceae_UCG-003	Crassvirales	Order	-0.03	1822	0.899	Spearman's rho	22		22
non-IBD	Erysipelotrichaceae_UCG-003	Crassvirales	Order	0.37	713.8	0.115	Spearman's rho	19	19
UC	Erysipelotrichaceae_UCG-003	Crassvirales	Order	0.32	382	0.248	Spearman's rho	15			15
All	Erysipelotrichaceae_UCG-003	Petitvirales	Order	0.16	52394.2	0.186	Spearman's rho	72	23	29	20
CD	Erysipelotrichaceae_UCG-003	Petitvirales	Order	0.21	3195.8	0.268	Spearman's rho	29		29
non-IBD	Erysipelotrichaceae_UCG-003	Petitvirales	Order	0.15	1724.9	0.501	Spearman's rho	23	23
UC	Erysipelotrichaceae_UCG-003	Petitvirales	Order	0.06	1256	0.816	Spearman's rho	20			20
All	Erysipelotrichaceae_UCG-003	Rountreeviridae	Order	0.7	6	0.233	Spearman's rho	5	1	2	2
All	Erysipelotrichaceae_UCG-003	Tubulavirales	Order	0.06	12473.9	0.711	Spearman's rho	43	10	14	19
CD	Erysipelotrichaceae_UCG-003	Tubulavirales	Order	0.15	388.9	0.62	Spearman's rho	14		14
non-IBD	Erysipelotrichaceae_UCG-003	Tubulavirales	Order	-0.33	220	0.349	Spearman's rho	10	10
UC	Erysipelotrichaceae_UCG-003	Tubulavirales	Order	0.15	972	0.546	Spearman's rho	19			19
All	Escherichia/Shigella	Arfiviricetes	Class	-0.19	196	0.608	Spearman's rho	10	4	2	4
non-IBD	Escherichia/Shigella	Arfiviricetes	Class	-0.4	14	0.75	Spearman's rho	4	4
UC	Escherichia/Shigella	Arfiviricetes	Class	-0.4	14	0.75	Spearman's rho	4			4
All	Escherichia/Shigella	Caudoviricetes	Class	-0.11	66481.6	0.341	Spearman's rho	71	22	29	20
CD	Escherichia/Shigella	Caudoviricetes	Class	-0.14	4624	0.471	Spearman's rho	29		29
non-IBD	Escherichia/Shigella	Caudoviricetes	Class	-0.26	2226.5	0.248	Spearman's rho	22	22
UC	Escherichia/Shigella	Caudoviricetes	Class	0.03	1290	0.901	Spearman's rho	20			20
All	Escherichia/Shigella	Faserviricetes	Class	0.32	7847.8	0.0439	Spearman's rho	41	9	15	17
CD	Escherichia/Shigella	Faserviricetes	Class	0.03	544	0.923	Spearman's rho	15		15
non-IBD	Escherichia/Shigella	Faserviricetes	Class	0.39	72.8	0.295	Spearman's rho	9	9
UC	Escherichia/Shigella	Faserviricetes	Class	0.53	380	0.0292	Spearman's rho	17			17
All	Escherichia/Shigella	Malgrandaviricetes	Class	0.18	46942.1	0.139	Spearman's rho	70	22	29	19
CD	Escherichia/Shigella	Malgrandaviricetes	Class	0.07	3782	0.723	Spearman's rho	29		29
non-IBD	Escherichia/Shigella	Malgrandaviricetes	Class	0.54	822.9	0.0102	Spearman's rho	22	22
UC	Escherichia/Shigella	Malgrandaviricetes	Class	0.15	968	0.536	Spearman's rho	19			19
All	Escherichia/Shigella	Megaviricetes	Class	-0.76	148	0.0368	Spearman's rho	8	2	2	4
UC	Escherichia/Shigella	Megaviricetes	Class	-0.8	18	0.333	Spearman's rho	4			4
All	Escherichia/Shigella	Ackermannviridae	Order	-0.3	26	0.683	Spearman's rho	5	0	0	5
UC	Escherichia/Shigella	Ackermannviridae	Order	-0.3	26	0.683	Spearman's rho	5			5
All	Escherichia/Shigella	Algavirales	Order	-0.83	64	0.0583	Spearman's rho	6	2	1	3
All	Escherichia/Shigella	Cirlivirales	Order	-0.04	228	0.924	Spearman's rho	11	4	2	5
non-IBD	Escherichia/Shigella	Cirlivirales	Order	0	10	1	Spearman's rho	4	4
UC	Escherichia/Shigella	Cirlivirales	Order	-0.3	26	0.683	Spearman's rho	5			5
All	Escherichia/Shigella	Crassvirales	Order	-0.01	23613	0.955	Spearman's rho	52	18	20	14
CD	Escherichia/Shigella	Crassvirales	Order	0.38	824	0.0988	Spearman's rho	20		20
non-IBD	Escherichia/Shigella	Crassvirales	Order	-0.36	1318.7	0.141	Spearman's rho	18	18
UC	Escherichia/Shigella	Crassvirales	Order	-0.04	474	0.892	Spearman's rho	14			14
All	Escherichia/Shigella	Petitvirales	Order	0.18	46942.1	0.139	Spearman's rho	70	22	29	19
CD	Escherichia/Shigella	Petitvirales	Order	0.07	3782	0.723	Spearman's rho	29		29
non-IBD	Escherichia/Shigella	Petitvirales	Order	0.54	822.9	0.0102	Spearman's rho	22	22
UC	Escherichia/Shigella	Petitvirales	Order	0.15	968	0.536	Spearman's rho	19			19
All	Escherichia/Shigella	Rountreeviridae	Order	0	20	1	Spearman's rho	5	1	2	2
All	Escherichia/Shigella	Tubulavirales	Order	0.29	8125.9	0.0638	Spearman's rho	41	10	13	18
CD	Escherichia/Shigella	Tubulavirales	Order	0.15	308	0.617	Spearman's rho	13		13
non-IBD	Escherichia/Shigella	Tubulavirales	Order	0.4	99.8	0.258	Spearman's rho	10	10
UC	Escherichia/Shigella	Tubulavirales	Order	0.44	546	0.0717	Spearman's rho	18			18
All	F0332	Caudoviricetes	Class	-0.19	340	0.557	Spearman's rho	12	6	4	2
CD	F0332	Caudoviricetes	Class	0.11	8.9	0.895	Spearman's rho	4		4
non-IBD	F0332	Caudoviricetes	Class	-0.65	57.9	0.158	Spearman's rho	6	6
All	F0332	Malgrandaviricetes	Class	0.17	236	0.587	Spearman's rho	12	6	4	2
CD	F0332	Malgrandaviricetes	Class	-0.11	11.1	0.895	Spearman's rho	4		4
non-IBD	F0332	Malgrandaviricetes	Class	0.65	12.1	0.158	Spearman's rho	6	6
All	F0332	Crassvirales	Order	-0.08	90.9	0.846	Spearman's rho	8	5	2	1
non-IBD	F0332	Crassvirales	Order				Spearman's rho	5	5
All	F0332	Petitvirales	Order	0.17	236	0.587	Spearman's rho	12	6	4	2
CD	F0332	Petitvirales	Order	-0.11	11.1	0.895	Spearman's rho	4		4
non-IBD	F0332	Petitvirales	Order	0.65	12.1	0.158	Spearman's rho	6	6
All	Faecalibacterium	Arfiviricetes	Class	-0.39	398	0.21	Spearman's rho	12	4	3	5
non-IBD	Faecalibacterium	Arfiviricetes	Class	-0.2	12	0.917	Spearman's rho	4	4
UC	Faecalibacterium	Arfiviricetes	Class	-0.6	32	0.35	Spearman's rho	5			5
All	Faecalibacterium	Caudoviricetes	Class	-0.12	81992	0.298	Spearman's rho	76	23	32	21
CD	Faecalibacterium	Caudoviricetes	Class	-0.35	7366	0.0502	Spearman's rho	32		32
non-IBD	Faecalibacterium	Caudoviricetes	Class	0.54	930	0.00865	Spearman's rho	23	23
UC	Faecalibacterium	Caudoviricetes	Class	-0.58	2432	0.00684	Spearman's rho	21			21
All	Faecalibacterium	Faserviricetes	Class	-0.23	17428	0.136	Spearman's rho	44	9	17	18
CD	Faecalibacterium	Faserviricetes	Class	-0.34	1094	0.181	Spearman's rho	17		17
non-IBD	Faecalibacterium	Faserviricetes	Class	0.22	94	0.581	Spearman's rho	9	9
UC	Faecalibacterium	Faserviricetes	Class	-0.53	1486	0.0244	Spearman's rho	18			18
All	Faecalibacterium	Malgrandaviricetes	Class	0.15	59686	0.196	Spearman's rho	75	23	32	20
CD	Faecalibacterium	Malgrandaviricetes	Class	0.46	2922	0.00798	Spearman's rho	32		32
non-IBD	Faecalibacterium	Malgrandaviricetes	Class	-0.58	3206	0.00405	Spearman's rho	23	23
UC	Faecalibacterium	Malgrandaviricetes	Class	0.52	642	0.021	Spearman's rho	20			20
All	Faecalibacterium	Megaviricetes	Class	-0.08	130	0.843	Spearman's rho	9	2	3	4
UC	Faecalibacterium	Megaviricetes	Class	-0.6	16	0.417	Spearman's rho	4			4
All	Faecalibacterium	Ackermannviridae	Order	-0.2	24	0.783	Spearman's rho	5	0	0	5
UC	Faecalibacterium	Ackermannviridae	Order	-0.2	24	0.783	Spearman's rho	5			5
All	Faecalibacterium	Algavirales	Order	-0.04	58	0.963	Spearman's rho	7	2	2	3
All	Faecalibacterium	Cirlivirales	Order	-0.4	510	0.176	Spearman's rho	13	4	3	6
non-IBD	Faecalibacterium	Cirlivirales	Order	-0.4	14	0.75	Spearman's rho	4	4
UC	Faecalibacterium	Cirlivirales	Order	-0.43	50	0.419	Spearman's rho	6			6
All	Faecalibacterium	Crassvirales	Order	0.15	24886	0.271	Spearman's rho	56	19	22	15
CD	Faecalibacterium	Crassvirales	Order	0.05	1682	0.825	Spearman's rho	22		22
non-IBD	Faecalibacterium	Crassvirales	Order	0.41	678	0.0864	Spearman's rho	19	19
UC	Faecalibacterium	Crassvirales	Order	-0.2	674	0.466	Spearman's rho	15			15
All	Faecalibacterium	Petitvirales	Order	0.15	59686	0.196	Spearman's rho	75	23	32	20
CD	Faecalibacterium	Petitvirales	Order	0.46	2922	0.00798	Spearman's rho	32		32
non-IBD	Faecalibacterium	Petitvirales	Order	-0.58	3206	0.00405	Spearman's rho	23	23
UC	Faecalibacterium	Petitvirales	Order	0.52	642	0.021	Spearman's rho	20			20
All	Faecalibacterium	Rountreeviridae	Order	-1	40	0.0167	Spearman's rho	5	1	2	2
All	Faecalibacterium	Tubulavirales	Order	-0.22	17362	0.144	Spearman's rho	44	10	15	19
CD	Faecalibacterium	Tubulavirales	Order	-0.27	712	0.327	Spearman's rho	15		15
non-IBD	Faecalibacterium	Tubulavirales	Order	0.13	144	0.733	Spearman's rho	10	10
UC	Faecalibacterium	Tubulavirales	Order	-0.54	1760	0.0176	Spearman's rho	19			19
All	Faecalitalea	Arfiviricetes	Class	-0.4	14	0.75	Spearman's rho	4	2	0	2
All	Faecalitalea	Caudoviricetes	Class	-0.14	2305.7	0.527	Spearman's rho	23	9	4	10
CD	Faecalitalea	Caudoviricetes	Class	-0.11	11.1	0.895	Spearman's rho	4		4
non-IBD	Faecalitalea	Caudoviricetes	Class	-0.29	155.3	0.442	Spearman's rho	9	9
UC	Faecalitalea	Caudoviricetes	Class	-0.23	203.3	0.519	Spearman's rho	10			10
All	Faecalitalea	Faserviricetes	Class	0.37	429.7	0.161	Spearman's rho	16	4	3	9
non-IBD	Faecalitalea	Faserviricetes	Class	1	0	0.0833	Spearman's rho	4	4
UC	Faecalitalea	Faserviricetes	Class	0.24	91.4	0.537	Spearman's rho	9			9
All	Faecalitalea	Malgrandaviricetes	Class	0.09	1849.9	0.696	Spearman's rho	23	9	4	10
CD	Faecalitalea	Malgrandaviricetes	Class	0.95	0.5	0.0513	Spearman's rho	4		4
non-IBD	Faecalitalea	Malgrandaviricetes	Class	0.34	79.7	0.376	Spearman's rho	9	9
UC	Faecalitalea	Malgrandaviricetes	Class	-0.24	204.3	0.507	Spearman's rho	10			10
All	Faecalitalea	Megaviricetes	Class	-0.4	14	0.75	Spearman's rho	4	1	0	3
All	Faecalitalea	Algavirales	Order	-0.4	14	0.75	Spearman's rho	4	1	0	3
All	Faecalitalea	Cirlivirales	Order	-0.4	14	0.75	Spearman's rho	4	2	0	2
All	Faecalitalea	Crassvirales	Order	-0.17	1134.1	0.499	Spearman's rho	18	6	4	8
CD	Faecalitalea	Crassvirales	Order	-0.11	11.1	0.895	Spearman's rho	4		4
non-IBD	Faecalitalea	Crassvirales	Order	0.09	32	0.919	Spearman's rho	6	6
UC	Faecalitalea	Crassvirales	Order	-0.39	116.4	0.346	Spearman's rho	8			8
All	Faecalitalea	Petitvirales	Order	0.09	1849.9	0.696	Spearman's rho	23	9	4	10
CD	Faecalitalea	Petitvirales	Order	0.95	0.5	0.0513	Spearman's rho	4		4
non-IBD	Faecalitalea	Petitvirales	Order	0.34	79.7	0.376	Spearman's rho	9	9
UC	Faecalitalea	Petitvirales	Order	-0.24	204.3	0.507	Spearman's rho	10			10
All	Faecalitalea	Tubulavirales	Order	0.41	332.6	0.133	Spearman's rho	15	4	2	9
non-IBD	Faecalitalea	Tubulavirales	Order	1	0	0.0833	Spearman's rho	4	4
UC	Faecalitalea	Tubulavirales	Order	0.36	77.1	0.345	Spearman's rho	9			9
All	Family_XIII_AD3011_group	Arfiviricetes	Class	-0.26	278.3	0.431	Spearman's rho	11	4	3	4
non-IBD	Family_XIII_AD3011_group	Arfiviricetes	Class	0.6	4	0.417	Spearman's rho	4	4
UC	Family_XIII_AD3011_group	Arfiviricetes	Class	-0.8	18	0.333	Spearman's rho	4			4
All	Family_XIII_AD3011_group	Caudoviricetes	Class	-0.11	50861.2	0.377	Spearman's rho	65	21	27	17
CD	Family_XIII_AD3011_group	Caudoviricetes	Class	-0.2	3916.2	0.329	Spearman's rho	27		27
non-IBD	Family_XIII_AD3011_group	Caudoviricetes	Class	0.43	879.3	0.0523	Spearman's rho	21	21
UC	Family_XIII_AD3011_group	Caudoviricetes	Class	-0.75	1426.4	0.000554	Spearman's rho	17			17
All	Family_XIII_AD3011_group	Faserviricetes	Class	-0.12	10269	0.46	Spearman's rho	38	8	16	14
CD	Family_XIII_AD3011_group	Faserviricetes	Class	0.11	601.9	0.672	Spearman's rho	16		16
non-IBD	Family_XIII_AD3011_group	Faserviricetes	Class	0.71	24	0.0576	Spearman's rho	8	8
UC	Family_XIII_AD3011_group	Faserviricetes	Class	-0.55	705.5	0.0413	Spearman's rho	14			14
All	Family_XIII_AD3011_group	Malgrandaviricetes	Class	0.07	40755	0.599	Spearman's rho	64	21	27	16
CD	Family_XIII_AD3011_group	Malgrandaviricetes	Class	-0.05	3426	0.821	Spearman's rho	27		27
non-IBD	Family_XIII_AD3011_group	Malgrandaviricetes	Class	-0.28	1972.1	0.218	Spearman's rho	21	21
UC	Family_XIII_AD3011_group	Malgrandaviricetes	Class	0.77	156.7	0.00049	Spearman's rho	16			16
All	Family_XIII_AD3011_group	Megaviricetes	Class	-0.28	107.3	0.506	Spearman's rho	8	2	3	3
All	Family_XIII_AD3011_group	Algavirales	Order	-0.02	57	0.969	Spearman's rho	7	2	2	3
All	Family_XIII_AD3011_group	Cirlivirales	Order	-0.31	375.8	0.32	Spearman's rho	12	4	3	5
non-IBD	Family_XIII_AD3011_group	Cirlivirales	Order	0.8	2	0.333	Spearman's rho	4	4
UC	Family_XIII_AD3011_group	Cirlivirales	Order	-0.67	33.3	0.219	Spearman's rho	5			5
All	Family_XIII_AD3011_group	Crassvirales	Order	-0.17	22945.6	0.241	Spearman's rho	49	17	20	12
CD	Family_XIII_AD3011_group	Crassvirales	Order	-0.32	1758.2	0.166	Spearman's rho	20		20
non-IBD	Family_XIII_AD3011_group	Crassvirales	Order	0.02	803	0.951	Spearman's rho	17	17
UC	Family_XIII_AD3011_group	Crassvirales	Order	-0.37	392.4	0.234	Spearman's rho	12			12
All	Family_XIII_AD3011_group	Petitvirales	Order	0.07	40755	0.599	Spearman's rho	64	21	27	16
CD	Family_XIII_AD3011_group	Petitvirales	Order	-0.05	3426	0.821	Spearman's rho	27		27
non-IBD	Family_XIII_AD3011_group	Petitvirales	Order	-0.28	1972.1	0.218	Spearman's rho	21	21
UC	Family_XIII_AD3011_group	Petitvirales	Order	0.77	156.7	0.00049	Spearman's rho	16			16
All	Family_XIII_AD3011_group	Rountreeviridae	Order	0.8	2	0.333	Spearman's rho	4	1	2	1
All	Family_XIII_AD3011_group	Tubulavirales	Order	-0.14	10411	0.405	Spearman's rho	38	9	14	15
CD	Family_XIII_AD3011_group	Tubulavirales	Order	0.11	406	0.716	Spearman's rho	14		14
non-IBD	Family_XIII_AD3011_group	Tubulavirales	Order	0.92	9.5	0.000431	Spearman's rho	9	9
UC	Family_XIII_AD3011_group	Tubulavirales	Order	-0.6	897.7	0.0173	Spearman's rho	15			15
All	Family_XIII_UCG-001	Arfiviricetes	Class	0.48	43.8	0.23	Spearman's rho	8	4	2	2
non-IBD	Family_XIII_UCG-001	Arfiviricetes	Class	-0.2	12	0.917	Spearman's rho	4	4
All	Family_XIII_UCG-001	Caudoviricetes	Class	-0.18	11617	0.284	Spearman's rho	39	16	14	9
CD	Family_XIII_UCG-001	Caudoviricetes	Class	0.12	401.4	0.688	Spearman's rho	14		14
non-IBD	Family_XIII_UCG-001	Caudoviricetes	Class	-0.1	750.2	0.704	Spearman's rho	16	16
UC	Family_XIII_UCG-001	Caudoviricetes	Class	-0.2	143.5	0.614	Spearman's rho	9			9
All	Family_XIII_UCG-001	Faserviricetes	Class	-0.1	2532.1	0.639	Spearman's rho	24	7	8	9
CD	Family_XIII_UCG-001	Faserviricetes	Class	0.55	37.7	0.157	Spearman's rho	8		8
non-IBD	Family_XIII_UCG-001	Faserviricetes	Class	-0.64	92	0.139	Spearman's rho	7	7
UC	Family_XIII_UCG-001	Faserviricetes	Class	-0.19	142.5	0.629	Spearman's rho	9			9
All	Family_XIII_UCG-001	Malgrandaviricetes	Class	0.04	8778.1	0.814	Spearman's rho	38	16	14	8
CD	Family_XIII_UCG-001	Malgrandaviricetes	Class	-0.02	462.1	0.958	Spearman's rho	14		14
non-IBD	Family_XIII_UCG-001	Malgrandaviricetes	Class	-0.4	950.8	0.127	Spearman's rho	16	16
UC	Family_XIII_UCG-001	Malgrandaviricetes	Class	0.08	76.9	0.843	Spearman's rho	8			8
All	Family_XIII_UCG-001	Cirlivirales	Order	0.4	71.8	0.284	Spearman's rho	9	4	2	3
non-IBD	Family_XIII_UCG-001	Cirlivirales	Order	0.4	6	0.75	Spearman's rho	4	4
All	Family_XIII_UCG-001	Crassvirales	Order	-0.17	6391.2	0.348	Spearman's rho	32	14	11	7
CD	Family_XIII_UCG-001	Crassvirales	Order	-0.09	240.2	0.788	Spearman's rho	11		11
non-IBD	Family_XIII_UCG-001	Crassvirales	Order	-0.2	545.1	0.497	Spearman's rho	14	14
UC	Family_XIII_UCG-001	Crassvirales	Order	0.4	33.6	0.374	Spearman's rho	7			7
All	Family_XIII_UCG-001	Petitvirales	Order	0.04	8778.1	0.814	Spearman's rho	38	16	14	8
CD	Family_XIII_UCG-001	Petitvirales	Order	-0.02	462.1	0.958	Spearman's rho	14		14
non-IBD	Family_XIII_UCG-001	Petitvirales	Order	-0.4	950.8	0.127	Spearman's rho	16	16
UC	Family_XIII_UCG-001	Petitvirales	Order	0.08	76.9	0.843	Spearman's rho	8			8
All	Family_XIII_UCG-001	Tubulavirales	Order	-0.2	2129.1	0.367	Spearman's rho	22	7	6	9
CD	Family_XIII_UCG-001	Tubulavirales	Order	0.49	17.8	0.321	Spearman's rho	6		6
non-IBD	Family_XIII_UCG-001	Tubulavirales	Order	-0.64	92	0.139	Spearman's rho	7	7
UC	Family_XIII_UCG-001	Tubulavirales	Order	-0.37	164.9	0.321	Spearman's rho	9			9
All	Flavonifractor	Arfiviricetes	Class	0.17	238	0.604	Spearman's rho	12	4	3	5
non-IBD	Flavonifractor	Arfiviricetes	Class	-0.4	14	0.75	Spearman's rho	4	4
UC	Flavonifractor	Arfiviricetes	Class	-0.2	24	0.783	Spearman's rho	5			5
All	Flavonifractor	Caudoviricetes	Class	-0.1	80103.2	0.414	Spearman's rho	76	23	32	21
CD	Flavonifractor	Caudoviricetes	Class	0.1	4893.9	0.575	Spearman's rho	32		32
non-IBD	Flavonifractor	Caudoviricetes	Class	-0.35	2726	0.105	Spearman's rho	23	23
UC	Flavonifractor	Caudoviricetes	Class	-0.33	2052.2	0.141	Spearman's rho	21			21
All	Flavonifractor	Faserviricetes	Class	-0.13	16031.1	0.401	Spearman's rho	44	9	17	18
CD	Flavonifractor	Faserviricetes	Class	0.23	632	0.383	Spearman's rho	17		17
non-IBD	Flavonifractor	Faserviricetes	Class	0.2	96	0.613	Spearman's rho	9	9
UC	Flavonifractor	Faserviricetes	Class	-0.48	1433.2	0.0443	Spearman's rho	18			18
All	Flavonifractor	Malgrandaviricetes	Class	0.05	66971.9	0.687	Spearman's rho	75	23	32	20
CD	Flavonifractor	Malgrandaviricetes	Class	-0.06	5757	0.764	Spearman's rho	32		32
non-IBD	Flavonifractor	Malgrandaviricetes	Class	0.08	1862	0.716	Spearman's rho	23	23
UC	Flavonifractor	Malgrandaviricetes	Class	0.31	920.8	0.187	Spearman's rho	20			20
All	Flavonifractor	Megaviricetes	Class	0.29	84.9	0.444	Spearman's rho	9	2	3	4
UC	Flavonifractor	Megaviricetes	Class	0.32	6.8	0.684	Spearman's rho	4			4
All	Flavonifractor	Ackermannviridae	Order	-0.3	26	0.683	Spearman's rho	5	0	0	5
UC	Flavonifractor	Ackermannviridae	Order	-0.3	26	0.683	Spearman's rho	5			5
All	Flavonifractor	Algavirales	Order	0.2	44.9	0.67	Spearman's rho	7	2	2	3
All	Flavonifractor	Cirlivirales	Order	0.2	292	0.517	Spearman's rho	13	4	3	6
non-IBD	Flavonifractor	Cirlivirales	Order	0	10	1	Spearman's rho	4	4
UC	Flavonifractor	Cirlivirales	Order	-0.14	40	0.803	Spearman's rho	6			6
All	Flavonifractor	Crassvirales	Order	-0.34	39177.5	0.0106	Spearman's rho	56	19	22	15
CD	Flavonifractor	Crassvirales	Order	-0.07	1888	0.77	Spearman's rho	22		22
non-IBD	Flavonifractor	Crassvirales	Order	-0.59	1808	0.00961	Spearman's rho	19	19
UC	Flavonifractor	Crassvirales	Order	-0.29	725.1	0.286	Spearman's rho	15			15
All	Flavonifractor	Petitvirales	Order	0.05	66971.9	0.687	Spearman's rho	75	23	32	20
CD	Flavonifractor	Petitvirales	Order	-0.06	5757	0.764	Spearman's rho	32		32
non-IBD	Flavonifractor	Petitvirales	Order	0.08	1862	0.716	Spearman's rho	23	23
UC	Flavonifractor	Petitvirales	Order	0.31	920.8	0.187	Spearman's rho	20			20
All	Flavonifractor	Rountreeviridae	Order	0.9	2	0.0833	Spearman's rho	5	1	2	2
All	Flavonifractor	Tubulavirales	Order	-0.19	16819.2	0.229	Spearman's rho	44	10	15	19
CD	Flavonifractor	Tubulavirales	Order	0.25	420	0.368	Spearman's rho	15		15
non-IBD	Flavonifractor	Tubulavirales	Order	0.14	142	0.707	Spearman's rho	10	10
UC	Flavonifractor	Tubulavirales	Order	-0.52	1733.3	0.0224	Spearman's rho	19			19
All	Fournierella	Arfiviricetes	Class	-0.89	18.9	0.106	Spearman's rho	4	2	2	0
All	Fournierella	Caudoviricetes	Class	-0.34	752	0.211	Spearman's rho	15	8	7	0
CD	Fournierella	Caudoviricetes	Class	-0.33	74.7	0.465	Spearman's rho	7		7
non-IBD	Fournierella	Caudoviricetes	Class	-0.44	121.1	0.273	Spearman's rho	8	8
All	Fournierella	Faserviricetes	Class	0.02	55	0.968	Spearman's rho	7	3	4	0
CD	Fournierella	Faserviricetes	Class	-0.2	12	0.917	Spearman's rho	4		4
All	Fournierella	Malgrandaviricetes	Class	-0.13	634.7	0.635	Spearman's rho	15	8	7	0
CD	Fournierella	Malgrandaviricetes	Class	0.85	8.3	0.0148	Spearman's rho	7		7
non-IBD	Fournierella	Malgrandaviricetes	Class	-0.6	134.5	0.115	Spearman's rho	8	8
All	Fournierella	Cirlivirales	Order	-0.89	18.9	0.106	Spearman's rho	4	2	2	0
All	Fournierella	Crassvirales	Order	-0.23	202.6	0.527	Spearman's rho	10	6	4	0
CD	Fournierella	Crassvirales	Order	0.11	8.9	0.895	Spearman's rho	4		4
non-IBD	Fournierella	Crassvirales	Order	-0.58	55.3	0.228	Spearman's rho	6	6
All	Fournierella	Petitvirales	Order	-0.13	634.7	0.635	Spearman's rho	15	8	7	0
CD	Fournierella	Petitvirales	Order	0.85	8.3	0.0148	Spearman's rho	7		7
non-IBD	Fournierella	Petitvirales	Order	-0.6	134.5	0.115	Spearman's rho	8	8
All	Fournierella	Tubulavirales	Order	0.02	55	0.968	Spearman's rho	7	3	4	0
CD	Fournierella	Tubulavirales	Order	-0.2	12	0.917	Spearman's rho	4		4
All	Fusicatenibacter	Arfiviricetes	Class	-0.17	334	0.604	Spearman's rho	12	4	3	5
non-IBD	Fusicatenibacter	Arfiviricetes	Class	-0.4	14	0.75	Spearman's rho	4	4
UC	Fusicatenibacter	Arfiviricetes	Class	-0.7	34	0.233	Spearman's rho	5			5
All	Fusicatenibacter	Caudoviricetes	Class	-0.16	75189.1	0.177	Spearman's rho	73	23	29	21
CD	Fusicatenibacter	Caudoviricetes	Class	-0.05	4267	0.793	Spearman's rho	29		29
non-IBD	Fusicatenibacter	Caudoviricetes	Class	-0.29	2602	0.186	Spearman's rho	23	23
UC	Fusicatenibacter	Caudoviricetes	Class	-0.07	1654	0.75	Spearman's rho	21			21
All	Fusicatenibacter	Faserviricetes	Class	0.06	11662	0.729	Spearman's rho	42	9	15	18
CD	Fusicatenibacter	Faserviricetes	Class	0.33	374	0.226	Spearman's rho	15		15
non-IBD	Fusicatenibacter	Faserviricetes	Class	0.42	70	0.27	Spearman's rho	9	9
UC	Fusicatenibacter	Faserviricetes	Class	-0.27	1234	0.271	Spearman's rho	18			18
All	Fusicatenibacter	Malgrandaviricetes	Class	0.15	52689.9	0.2	Spearman's rho	72	23	29	20
CD	Fusicatenibacter	Malgrandaviricetes	Class	0.13	3547.9	0.514	Spearman's rho	29		29
non-IBD	Fusicatenibacter	Malgrandaviricetes	Class	0.11	1806	0.624	Spearman's rho	23	23
UC	Fusicatenibacter	Malgrandaviricetes	Class	-0.02	1360	0.927	Spearman's rho	20			20
All	Fusicatenibacter	Megaviricetes	Class	-0.28	154	0.463	Spearman's rho	9	2	3	4
UC	Fusicatenibacter	Megaviricetes	Class	-0.6	16	0.417	Spearman's rho	4			4
All	Fusicatenibacter	Ackermannviridae	Order	-0.2	24	0.783	Spearman's rho	5	0	0	5
UC	Fusicatenibacter	Ackermannviridae	Order	-0.2	24	0.783	Spearman's rho	5			5
All	Fusicatenibacter	Algavirales	Order	-0.18	66	0.713	Spearman's rho	7	2	2	3
All	Fusicatenibacter	Cirlivirales	Order	-0.16	424	0.591	Spearman's rho	13	4	3	6
non-IBD	Fusicatenibacter	Cirlivirales	Order	0.2	8	0.917	Spearman's rho	4	4
UC	Fusicatenibacter	Cirlivirales	Order	-0.54	54	0.297	Spearman's rho	6			6
All	Fusicatenibacter	Crassvirales	Order	0.02	27252	0.903	Spearman's rho	55	19	21	15
CD	Fusicatenibacter	Crassvirales	Order	0.08	1422	0.741	Spearman's rho	21		21
non-IBD	Fusicatenibacter	Crassvirales	Order	-0.44	1642	0.0607	Spearman's rho	19	19
UC	Fusicatenibacter	Crassvirales	Order	0.26	412	0.34	Spearman's rho	15			15
All	Fusicatenibacter	Petitvirales	Order	0.15	52689.9	0.2	Spearman's rho	72	23	29	20
CD	Fusicatenibacter	Petitvirales	Order	0.13	3547.9	0.514	Spearman's rho	29		29
non-IBD	Fusicatenibacter	Petitvirales	Order	0.11	1806	0.624	Spearman's rho	23	23
UC	Fusicatenibacter	Petitvirales	Order	-0.02	1360	0.927	Spearman's rho	20			20
All	Fusicatenibacter	Rountreeviridae	Order	0.4	12	0.517	Spearman's rho	5	1	2	2
All	Fusicatenibacter	Tubulavirales	Order	0.03	11918	0.829	Spearman's rho	42	10	13	19
CD	Fusicatenibacter	Tubulavirales	Order	0.31	250	0.297	Spearman's rho	13		13
non-IBD	Fusicatenibacter	Tubulavirales	Order	0.45	90	0.191	Spearman's rho	10	10
UC	Fusicatenibacter	Tubulavirales	Order	-0.25	1426	0.299	Spearman's rho	19			19
All	Fusobacterium	Arfiviricetes	Class	-0.05	230	0.903	Spearman's rho	11	4	3	4
non-IBD	Fusobacterium	Arfiviricetes	Class	0.4	6	0.75	Spearman's rho	4	4
UC	Fusobacterium	Arfiviricetes	Class	-0.8	18	0.333	Spearman's rho	4			4
All	Fusobacterium	Caudoviricetes	Class	0.04	47979.7	0.732	Spearman's rho	67	20	27	20
CD	Fusobacterium	Caudoviricetes	Class	0.11	2912.5	0.582	Spearman's rho	27		27
non-IBD	Fusobacterium	Caudoviricetes	Class	0.01	1312.9	0.957	Spearman's rho	20	20
UC	Fusobacterium	Caudoviricetes	Class	-0.21	1605.2	0.381	Spearman's rho	20			20
All	Fusobacterium	Faserviricetes	Class	0.15	9093	0.365	Spearman's rho	40	8	15	17
CD	Fusobacterium	Faserviricetes	Class	0.03	545	0.924	Spearman's rho	15		15
non-IBD	Fusobacterium	Faserviricetes	Class	0.36	53.6	0.379	Spearman's rho	8	8
UC	Fusobacterium	Faserviricetes	Class	0.21	645.8	0.422	Spearman's rho	17			17
All	Fusobacterium	Malgrandaviricetes	Class	-0.11	53154	0.381	Spearman's rho	66	20	27	19
CD	Fusobacterium	Malgrandaviricetes	Class	-0.28	4206.3	0.151	Spearman's rho	27		27
non-IBD	Fusobacterium	Malgrandaviricetes	Class	-0.14	1515.8	0.557	Spearman's rho	20	20
UC	Fusobacterium	Malgrandaviricetes	Class	0.41	670.6	0.0798	Spearman's rho	19			19
All	Fusobacterium	Megaviricetes	Class	-0.06	89	0.888	Spearman's rho	8	2	2	4
UC	Fusobacterium	Megaviricetes	Class	-0.8	18	0.333	Spearman's rho	4			4
All	Fusobacterium	Ackermannviridae	Order	-0.5	30	0.45	Spearman's rho	5	0	0	5
UC	Fusobacterium	Ackermannviridae	Order	-0.5	30	0.45	Spearman's rho	5			5
All	Fusobacterium	Algavirales	Order	0.12	30.9	0.827	Spearman's rho	6	2	1	3
All	Fusobacterium	Cirlivirales	Order	0.02	280	0.956	Spearman's rho	12	4	3	5
non-IBD	Fusobacterium	Cirlivirales	Order	0.2	8	0.917	Spearman's rho	4	4
UC	Fusobacterium	Cirlivirales	Order	-0.6	32	0.35	Spearman's rho	5			5
All	Fusobacterium	Crassvirales	Order	-0.14	22422.9	0.323	Spearman's rho	49	16	19	14
CD	Fusobacterium	Crassvirales	Order	0.13	987.7	0.585	Spearman's rho	19		19
non-IBD	Fusobacterium	Crassvirales	Order	-0.12	763.3	0.651	Spearman's rho	16	16
UC	Fusobacterium	Crassvirales	Order	-0.47	669.2	0.0893	Spearman's rho	14			14
All	Fusobacterium	Petitvirales	Order	-0.11	53154	0.381	Spearman's rho	66	20	27	19
CD	Fusobacterium	Petitvirales	Order	-0.28	4206.3	0.151	Spearman's rho	27		27
non-IBD	Fusobacterium	Petitvirales	Order	-0.14	1515.8	0.557	Spearman's rho	20	20
UC	Fusobacterium	Petitvirales	Order	0.41	670.6	0.0798	Spearman's rho	19			19
All	Fusobacterium	Rountreeviridae	Order	-0.4	14	0.75	Spearman's rho	4	1	1	2
All	Fusobacterium	Tubulavirales	Order	0.13	9251.2	0.416	Spearman's rho	40	9	13	18
CD	Fusobacterium	Tubulavirales	Order	0.1	329	0.754	Spearman's rho	13		13
non-IBD	Fusobacterium	Tubulavirales	Order	0.4	71.6	0.282	Spearman's rho	9	9
UC	Fusobacterium	Tubulavirales	Order	0.09	879.9	0.717	Spearman's rho	18			18
All	GCA-900066225	Caudoviricetes	Class	0.41	33.1	0.363	Spearman's rho	7	2	4	1
CD	GCA-900066225	Caudoviricetes	Class				Spearman's rho	4		4
All	GCA-900066225	Malgrandaviricetes	Class	-0.41	78.9	0.363	Spearman's rho	7	2	4	1
CD	GCA-900066225	Malgrandaviricetes	Class				Spearman's rho	4		4
All	GCA-900066225	Crassvirales	Order	0.13	30.4	0.805	Spearman's rho	6	2	3	1
All	GCA-900066225	Petitvirales	Order	-0.41	78.9	0.363	Spearman's rho	7	2	4	1
CD	GCA-900066225	Petitvirales	Order				Spearman's rho	4		4
All	GCA-900066575	Arfiviricetes	Class	-0.15	40.1	0.781	Spearman's rho	6	3	2	1
All	GCA-900066575	Caudoviricetes	Class	0.08	5515.1	0.665	Spearman's rho	33	13	12	8
CD	GCA-900066575	Caudoviricetes	Class	0.11	255.5	0.741	Spearman's rho	12		12
non-IBD	GCA-900066575	Caudoviricetes	Class	-0.4	508.2	0.18	Spearman's rho	13	13
UC	GCA-900066575	Caudoviricetes	Class	0.51	40.7	0.192	Spearman's rho	8			8
All	GCA-900066575	Faserviricetes	Class	0.16	380.1	0.574	Spearman's rho	14	4	3	7
non-IBD	GCA-900066575	Faserviricetes	Class	0.77	2.3	0.225	Spearman's rho	4	4
UC	GCA-900066575	Faserviricetes	Class	-0.59	89.3	0.159	Spearman's rho	7			7
All	GCA-900066575	Malgrandaviricetes	Class	-0.3	7756.8	0.0941	Spearman's rho	33	13	12	8
CD	GCA-900066575	Malgrandaviricetes	Class	0.26	211.7	0.415	Spearman's rho	12		12
non-IBD	GCA-900066575	Malgrandaviricetes	Class	-0.41	514.4	0.161	Spearman's rho	13	13
UC	GCA-900066575	Malgrandaviricetes	Class	-0.68	141.3	0.0621	Spearman's rho	8			8
All	GCA-900066575	Megaviricetes	Class	0.6	4	0.417	Spearman's rho	4	1	0	3
All	GCA-900066575	Cirlivirales	Order	-0.41	49.4	0.417	Spearman's rho	6	3	2	1
All	GCA-900066575	Crassvirales	Order	-0.23	6123.3	0.204	Spearman's rho	31	12	11	8
CD	GCA-900066575	Crassvirales	Order	-0.2	263	0.565	Spearman's rho	11		11
non-IBD	GCA-900066575	Crassvirales	Order	-0.67	476.8	0.0178	Spearman's rho	12	12
UC	GCA-900066575	Crassvirales	Order	0.38	51.8	0.349	Spearman's rho	8			8
All	GCA-900066575	Petitvirales	Order	-0.3	7756.8	0.0941	Spearman's rho	33	13	12	8
CD	GCA-900066575	Petitvirales	Order	0.26	211.7	0.415	Spearman's rho	12		12
non-IBD	GCA-900066575	Petitvirales	Order	-0.41	514.4	0.161	Spearman's rho	13	13
UC	GCA-900066575	Petitvirales	Order	-0.68	141.3	0.0621	Spearman's rho	8			8
All	GCA-900066575	Tubulavirales	Order	0.08	417.2	0.777	Spearman's rho	14	4	2	8
non-IBD	GCA-900066575	Tubulavirales	Order	0.21	7.9	0.789	Spearman's rho	4	4
UC	GCA-900066575	Tubulavirales	Order	-0.28	107.1	0.509	Spearman's rho	8			8
All	GCA-900066755	Arfiviricetes	Class	0.12	73.8	0.774	Spearman's rho	8	4	3	1
non-IBD	GCA-900066755	Arfiviricetes	Class	-0.2	12	0.917	Spearman's rho	4	4
All	GCA-900066755	Caudoviricetes	Class	-0.11	6053.3	0.551	Spearman's rho	32	15	15	2
CD	GCA-900066755	Caudoviricetes	Class	-0.43	801.5	0.109	Spearman's rho	15		15
non-IBD	GCA-900066755	Caudoviricetes	Class	0.37	355.1	0.18	Spearman's rho	15	15
All	GCA-900066755	Faserviricetes	Class	-0.11	905.4	0.676	Spearman's rho	17	8	7	2
CD	GCA-900066755	Faserviricetes	Class	0.3	39.4	0.518	Spearman's rho	7		7
non-IBD	GCA-900066755	Faserviricetes	Class	-0.36	114.2	0.382	Spearman's rho	8	8
All	GCA-900066755	Malgrandaviricetes	Class	-0.11	5486.6	0.57	Spearman's rho	31	15	15	1
CD	GCA-900066755	Malgrandaviricetes	Class	0.19	451.4	0.489	Spearman's rho	15		15
non-IBD	GCA-900066755	Malgrandaviricetes	Class	-0.42	795.5	0.119	Spearman's rho	15	15
All	GCA-900066755	Cirlivirales	Order	0.24	63.5	0.56	Spearman's rho	8	4	3	1
non-IBD	GCA-900066755	Cirlivirales	Order	0.4	6	0.75	Spearman's rho	4	4
All	GCA-900066755	Crassvirales	Order	-0.15	3376.3	0.452	Spearman's rho	26	12	13	1
CD	GCA-900066755	Crassvirales	Order	-0.6	582.7	0.0299	Spearman's rho	13		13
non-IBD	GCA-900066755	Crassvirales	Order	0.24	217.4	0.453	Spearman's rho	12	12
All	GCA-900066755	Petitvirales	Order	-0.11	5486.6	0.57	Spearman's rho	31	15	15	1
CD	GCA-900066755	Petitvirales	Order	0.19	451.4	0.489	Spearman's rho	15		15
non-IBD	GCA-900066755	Petitvirales	Order	-0.42	795.5	0.119	Spearman's rho	15	15
All	GCA-900066755	Tubulavirales	Order	-0.27	708.6	0.339	Spearman's rho	15	8	5	2
CD	GCA-900066755	Tubulavirales	Order	0.05	19	0.935	Spearman's rho	5		5
non-IBD	GCA-900066755	Tubulavirales	Order	-0.48	124.2	0.23	Spearman's rho	8	8
All	Gemella	Arfiviricetes	Class	-0.11	243.2	0.758	Spearman's rho	11	3	3	5
UC	Gemella	Arfiviricetes	Class	-0.2	24	0.783	Spearman's rho	5			5
All	Gemella	Caudoviricetes	Class	-0.03	49168.3	0.834	Spearman's rho	66	19	29	18
CD	Gemella	Caudoviricetes	Class	0.16	3390.9	0.393	Spearman's rho	29		29
non-IBD	Gemella	Caudoviricetes	Class	-0.05	1196.7	0.84	Spearman's rho	19	19
UC	Gemella	Caudoviricetes	Class	-0.38	1334.1	0.123	Spearman's rho	18			18
All	Gemella	Faserviricetes	Class	0.19	8630.4	0.239	Spearman's rho	40	8	17	15
CD	Gemella	Faserviricetes	Class	-0.04	851.2	0.869	Spearman's rho	17		17
non-IBD	Gemella	Faserviricetes	Class	0.76	20.1	0.0283	Spearman's rho	8	8
UC	Gemella	Faserviricetes	Class	0.12	493.8	0.675	Spearman's rho	15			15
All	Gemella	Malgrandaviricetes	Class	-0.07	48784.4	0.601	Spearman's rho	65	19	29	17
CD	Gemella	Malgrandaviricetes	Class	-0.26	5125.4	0.169	Spearman's rho	29		29
non-IBD	Gemella	Malgrandaviricetes	Class	-0.02	1158.2	0.948	Spearman's rho	19	19
UC	Gemella	Malgrandaviricetes	Class	0.25	608.4	0.324	Spearman's rho	17			17
All	Gemella	Megaviricetes	Class	0.08	110.9	0.847	Spearman's rho	9	2	3	4
UC	Gemella	Megaviricetes	Class	0.4	6	0.75	Spearman's rho	4			4
All	Gemella	Ackermannviridae	Order	-0.7	34	0.233	Spearman's rho	5	0	0	5
UC	Gemella	Ackermannviridae	Order	-0.7	34	0.233	Spearman's rho	5			5
All	Gemella	Algavirales	Order	0.33	37.7	0.474	Spearman's rho	7	2	2	3
All	Gemella	Cirlivirales	Order	-0.08	308.1	0.811	Spearman's rho	12	3	3	6
UC	Gemella	Cirlivirales	Order	0.09	32	0.919	Spearman's rho	6			6
All	Gemella	Crassvirales	Order	0.11	14393.8	0.457	Spearman's rho	46	15	19	12
CD	Gemella	Crassvirales	Order	0.15	966.8	0.535	Spearman's rho	19		19
non-IBD	Gemella	Crassvirales	Order	0.28	405.9	0.321	Spearman's rho	15	15
UC	Gemella	Crassvirales	Order	-0.21	346.2	0.511	Spearman's rho	12			12
All	Gemella	Petitvirales	Order	-0.07	48784.4	0.601	Spearman's rho	65	19	29	17
CD	Gemella	Petitvirales	Order	-0.26	5125.4	0.169	Spearman's rho	29		29
non-IBD	Gemella	Petitvirales	Order	-0.02	1158.2	0.948	Spearman's rho	19	19
UC	Gemella	Petitvirales	Order	0.25	608.4	0.324	Spearman's rho	17			17
All	Gemella	Rountreeviridae	Order	-0.5	30	0.45	Spearman's rho	5	1	2	2
All	Gemella	Tubulavirales	Order	0.2	7856.6	0.211	Spearman's rho	39	8	15	16
CD	Gemella	Tubulavirales	Order	0.04	538.8	0.894	Spearman's rho	15		15
non-IBD	Gemella	Tubulavirales	Order	0.75	21.2	0.0332	Spearman's rho	8	8
UC	Gemella	Tubulavirales	Order	0.11	604.8	0.683	Spearman's rho	16			16
All	Granulicatella	Arfiviricetes	Class	0.52	105.7	0.102	Spearman's rho	11	4	3	4
non-IBD	Granulicatella	Arfiviricetes	Class	0.8	2	0.333	Spearman's rho	4	4
UC	Granulicatella	Arfiviricetes	Class	1	0	0.0833	Spearman's rho	4			4
All	Granulicatella	Caudoviricetes	Class	-0.13	51725.8	0.301	Spearman's rho	65	18	28	19
CD	Granulicatella	Caudoviricetes	Class	-0.17	4273	0.389	Spearman's rho	28		28
non-IBD	Granulicatella	Caudoviricetes	Class	-0.03	999.2	0.902	Spearman's rho	18	18
UC	Granulicatella	Caudoviricetes	Class	-0.15	1312.8	0.536	Spearman's rho	19			19
All	Granulicatella	Faserviricetes	Class	0.28	6586.1	0.0894	Spearman's rho	38	7	14	17
CD	Granulicatella	Faserviricetes	Class	0.27	331.3	0.347	Spearman's rho	14		14
non-IBD	Granulicatella	Faserviricetes	Class	0.55	25.4	0.205	Spearman's rho	7	7
UC	Granulicatella	Faserviricetes	Class	0.22	634.2	0.39	Spearman's rho	17			17
All	Granulicatella	Malgrandaviricetes	Class	0.03	42246.5	0.797	Spearman's rho	64	18	28	18
CD	Granulicatella	Malgrandaviricetes	Class	-0.09	3977	0.655	Spearman's rho	28		28
non-IBD	Granulicatella	Malgrandaviricetes	Class	-0.12	1083.7	0.64	Spearman's rho	18	18
UC	Granulicatella	Malgrandaviricetes	Class	0.35	628.2	0.152	Spearman's rho	18			18
All	Granulicatella	Megaviricetes	Class	-0.08	130	0.831	Spearman's rho	9	2	3	4
UC	Granulicatella	Megaviricetes	Class	0.2	8	0.917	Spearman's rho	4			4
All	Granulicatella	Ackermannviridae	Order	0.4	6	0.75	Spearman's rho	4	0	0	4
UC	Granulicatella	Ackermannviridae	Order	0.4	6	0.75	Spearman's rho	4			4
All	Granulicatella	Algavirales	Order	-0.11	62	0.84	Spearman's rho	7	2	2	3
All	Granulicatella	Cirlivirales	Order	0.35	184.8	0.259	Spearman's rho	12	4	3	5
non-IBD	Granulicatella	Cirlivirales	Order	0.4	6	0.75	Spearman's rho	4	4
UC	Granulicatella	Cirlivirales	Order	0.7	6	0.233	Spearman's rho	5			5
All	Granulicatella	Crassvirales	Order	0.11	15409.4	0.465	Spearman's rho	47	14	20	13
CD	Granulicatella	Crassvirales	Order	0.09	1213.6	0.714	Spearman's rho	20		20
non-IBD	Granulicatella	Crassvirales	Order	0.14	389.7	0.625	Spearman's rho	14	14
UC	Granulicatella	Crassvirales	Order	0.19	293.6	0.527	Spearman's rho	13			13
All	Granulicatella	Petitvirales	Order	0.03	42246.5	0.797	Spearman's rho	64	18	28	18
CD	Granulicatella	Petitvirales	Order	-0.09	3977	0.655	Spearman's rho	28		28
non-IBD	Granulicatella	Petitvirales	Order	-0.12	1083.7	0.64	Spearman's rho	18	18
UC	Granulicatella	Petitvirales	Order	0.35	628.2	0.152	Spearman's rho	18			18
All	Granulicatella	Tubulavirales	Order	0.24	6411	0.152	Spearman's rho	37	8	12	17
CD	Granulicatella	Tubulavirales	Order	0.39	174.2	0.209	Spearman's rho	12		12
non-IBD	Granulicatella	Tubulavirales	Order	0.46	45.5	0.254	Spearman's rho	8	8
UC	Granulicatella	Tubulavirales	Order	0.13	711.6	0.624	Spearman's rho	17			17
All	Haemophilus	Arfiviricetes	Class	0.42	166.8	0.178	Spearman's rho	12	4	3	5
non-IBD	Haemophilus	Arfiviricetes	Class	0.8	2	0.333	Spearman's rho	4	4
UC	Haemophilus	Arfiviricetes	Class	0.5	10	0.45	Spearman's rho	5			5
All	Haemophilus	Caudoviricetes	Class	-0.17	69545.6	0.166	Spearman's rho	71	19	31	21
CD	Haemophilus	Caudoviricetes	Class	-0.17	5819.2	0.351	Spearman's rho	31		31
non-IBD	Haemophilus	Caudoviricetes	Class	-0.36	1547.7	0.133	Spearman's rho	19	19
UC	Haemophilus	Caudoviricetes	Class	-0.16	1786.2	0.489	Spearman's rho	21			21
All	Haemophilus	Faserviricetes	Class	-0.03	12772.3	0.826	Spearman's rho	42	8	16	18
CD	Haemophilus	Faserviricetes	Class	0.55	307.7	0.0282	Spearman's rho	16		16
non-IBD	Haemophilus	Faserviricetes	Class	0.62	31.7	0.0991	Spearman's rho	8	8
UC	Haemophilus	Faserviricetes	Class	-0.44	1395.4	0.0676	Spearman's rho	18			18
All	Haemophilus	Malgrandaviricetes	Class	-0.04	59503.7	0.736	Spearman's rho	70	19	31	20
CD	Haemophilus	Malgrandaviricetes	Class	-0.04	5182	0.811	Spearman's rho	31		31
non-IBD	Haemophilus	Malgrandaviricetes	Class	-0.12	1277.2	0.623	Spearman's rho	19	19
UC	Haemophilus	Malgrandaviricetes	Class	0.1	1195.9	0.672	Spearman's rho	20			20
All	Haemophilus	Megaviricetes	Class	-0.71	144	0.0576	Spearman's rho	8	1	3	4
UC	Haemophilus	Megaviricetes	Class	-1	20	0.0833	Spearman's rho	4			4
All	Haemophilus	Ackermannviridae	Order	-0.3	26	0.683	Spearman's rho	5	0	0	5
UC	Haemophilus	Ackermannviridae	Order	-0.3	26	0.683	Spearman's rho	5			5
All	Haemophilus	Algavirales	Order	-0.49	52	0.356	Spearman's rho	6	1	2	3
All	Haemophilus	Cirlivirales	Order	0.35	237.8	0.246	Spearman's rho	13	4	3	6
non-IBD	Haemophilus	Cirlivirales	Order	0.4	6	0.75	Spearman's rho	4	4
UC	Haemophilus	Cirlivirales	Order	0.43	20	0.419	Spearman's rho	6			6
All	Haemophilus	Crassvirales	Order	-0.28	30093.8	0.0408	Spearman's rho	52	15	22	15
CD	Haemophilus	Crassvirales	Order	0.15	1511.9	0.516	Spearman's rho	22		22
non-IBD	Haemophilus	Crassvirales	Order	-0.5	840.5	0.0572	Spearman's rho	15	15
UC	Haemophilus	Crassvirales	Order	-0.36	764.2	0.181	Spearman's rho	15			15
All	Haemophilus	Petitvirales	Order	-0.04	59503.7	0.736	Spearman's rho	70	19	31	20
CD	Haemophilus	Petitvirales	Order	-0.04	5182	0.811	Spearman's rho	31		31
non-IBD	Haemophilus	Petitvirales	Order	-0.12	1277.2	0.623	Spearman's rho	19	19
UC	Haemophilus	Petitvirales	Order	0.1	1195.9	0.672	Spearman's rho	20			20
All	Haemophilus	Rountreeviridae	Order	-0.6	32	0.35	Spearman's rho	5	1	2	2
All	Haemophilus	Tubulavirales	Order	-0.06	13131.6	0.687	Spearman's rho	42	9	14	19
CD	Haemophilus	Tubulavirales	Order	0.58	192.7	0.0309	Spearman's rho	14		14
non-IBD	Haemophilus	Tubulavirales	Order	0.51	58.7	0.16	Spearman's rho	9	9
UC	Haemophilus	Tubulavirales	Order	-0.53	1744.5	0.0195	Spearman's rho	19			19
All	Harryflintia	Arfiviricetes	Class	0.33	23.3	0.518	Spearman's rho	6	3	2	1
All	Harryflintia	Caudoviricetes	Class	0.11	255.2	0.739	Spearman's rho	12	5	5	2
CD	Harryflintia	Caudoviricetes	Class	0.05	19	0.935	Spearman's rho	5		5
non-IBD	Harryflintia	Caudoviricetes	Class	0.63	7.4	0.252	Spearman's rho	5	5
All	Harryflintia	Faserviricetes	Class	-0.42	119.3	0.3	Spearman's rho	8	4	3	1
non-IBD	Harryflintia	Faserviricetes	Class	0.32	6.8	0.684	Spearman's rho	4	4
All	Harryflintia	Malgrandaviricetes	Class	-0.42	407.2	0.17	Spearman's rho	12	5	5	2
CD	Harryflintia	Malgrandaviricetes	Class	-0.87	37.4	0.0539	Spearman's rho	5		5
non-IBD	Harryflintia	Malgrandaviricetes	Class	-0.63	32.6	0.252	Spearman's rho	5	5
All	Harryflintia	Cirlivirales	Order	0.33	23.3	0.518	Spearman's rho	6	3	2	1
All	Harryflintia	Crassvirales	Order	-0.35	223.1	0.319	Spearman's rho	10	4	4	2
CD	Harryflintia	Crassvirales	Order	-0.2	12	0.917	Spearman's rho	4		4
non-IBD	Harryflintia	Crassvirales	Order	0.63	3.7	0.368	Spearman's rho	4	4
All	Harryflintia	Petitvirales	Order	-0.42	407.2	0.17	Spearman's rho	12	5	5	2
CD	Harryflintia	Petitvirales	Order	-0.87	37.4	0.0539	Spearman's rho	5		5
non-IBD	Harryflintia	Petitvirales	Order	-0.63	32.6	0.252	Spearman's rho	5	5
All	Harryflintia	Tubulavirales	Order	-0.56	87.4	0.19	Spearman's rho	7	3	2	2
All	Holdemanella	Caudoviricetes	Class	0.09	1214.6	0.716	Spearman's rho	20	6	10	4
CD	Holdemanella	Caudoviricetes	Class	0.05	157.5	0.901	Spearman's rho	10		10
non-IBD	Holdemanella	Caudoviricetes	Class	0.26	25.7	0.612	Spearman's rho	6	6
UC	Holdemanella	Caudoviricetes	Class	-0.63	16.3	0.368	Spearman's rho	4			4
All	Holdemanella	Faserviricetes	Class	0.08	336.2	0.804	Spearman's rho	13	3	6	4
CD	Holdemanella	Faserviricetes	Class	0.49	17.8	0.321	Spearman's rho	6		6
UC	Holdemanella	Faserviricetes	Class	-0.63	16.3	0.368	Spearman's rho	4			4
All	Holdemanella	Malgrandaviricetes	Class	-0.09	1447.5	0.711	Spearman's rho	20	6	10	4
CD	Holdemanella	Malgrandaviricetes	Class	-0.08	178.9	0.817	Spearman's rho	10		10
non-IBD	Holdemanella	Malgrandaviricetes	Class	-0.18	41.2	0.738	Spearman's rho	6	6
UC	Holdemanella	Malgrandaviricetes	Class	-0.11	11.1	0.895	Spearman's rho	4			4
All	Holdemanella	Crassvirales	Order	0.09	619.5	0.743	Spearman's rho	16	5	7	4
CD	Holdemanella	Crassvirales	Order	-0.07	60.2	0.875	Spearman's rho	7		7
non-IBD	Holdemanella	Crassvirales	Order	0.72	5.6	0.172	Spearman's rho	5	5
UC	Holdemanella	Crassvirales	Order	-0.63	16.3	0.368	Spearman's rho	4			4
All	Holdemanella	Petitvirales	Order	-0.09	1447.5	0.711	Spearman's rho	20	6	10	4
CD	Holdemanella	Petitvirales	Order	-0.08	178.9	0.817	Spearman's rho	10		10
non-IBD	Holdemanella	Petitvirales	Order	-0.18	41.2	0.738	Spearman's rho	6	6
UC	Holdemanella	Petitvirales	Order	-0.11	11.1	0.895	Spearman's rho	4			4
[truncated: 2,559 more rows]
